# Supplementary material for: Global and China trends in glomerulonephritis-induced chronic kidney disease: health inequities, risk factors and projections to 2050
Source: Ren Fail. 2025 Oct 15;47(1):2564373. doi: 10.1080/0886022X.2025.2564373 (PMC12532362; doi:10.1080/0886022X.2025.2564373)
Supplement: Supplementary Table 5.xls [file IRNF_A_2564373_SM4378.xls]

## Sheet: Sheet1
BAPC of ASPR, ASIR, ASDR, DALYs
ASPR															ASIR														ASDR							DALYs
	val	sd	Time	group	low_95	up_95		val	sd	Time	group	low	up		val	sd	Time	group	low_95	up_95		val	sd	Time	group	low	up		val	sd	Time	group	low_95	up_95		val	sd	Time	group	low_95	up_95		val	sd	Time	group	low	up
1	109.75	0.103204	1990	ASR	109.548	109.953		11.3402	0.0968002	1990	<5 years	11.1504	11.5299		3.86239	0.0177554	1990	ASR	3.82759	3.89719		22.3025	0.134218	1990	<5 years	22.0394	22.5656		0.501719	0.00626418	1990	ASR	0.489441	0.513997		31.4611	0.057637	1990	ASR	31.3482	31.5741		0.17989	0.0822853	2050	5-9 years	0.018611	0.341169
2	108.837	0.100932	1991	ASR	108.639	109.035		11.2269	0.0963665	1991	<5 years	11.038	11.4157		3.75845	0.0168665	1991	ASR	3.7254	3.79151		21.6516	0.131771	1991	<5 years	21.3933	21.9098		0.497177	0.00547659	1991	ASR	0.486443	0.507911		31.2806	0.0563851	1991	ASR	31.1701	31.3911		0.198595	0.085986	2049	5-9 years	0.030062	0.367127
3	107.91	0.0990878	1992	ASR	107.716	108.104		11.1434	0.0967232	1992	<5 years	10.9538	11.333		3.65895	0.0166242	1992	ASR	3.62637	3.69154		21.0538	0.130723	1992	<5 years	20.7976	21.31		0.491275	0.00520601	1992	ASR	0.481071	0.501479		30.8637	0.055292	1992	ASR	30.7553	30.9721		0.219374	0.0897994	2048	5-9 years	0.0433667	0.39538
4	107.025	0.0974083	1993	ASR	106.834	107.216		11.0266	0.0975207	1993	<5 years	10.8355	11.2177		3.59072	0.0165684	1993	ASR	3.55824	3.62319		20.69	0.131223	1993	<5 years	20.4328	20.9472		0.483763	0.00503901	1993	ASR	0.473887	0.49364		30.2924	0.0542255	1993	ASR	30.1862	30.3987		0.22747	0.134053	2050	<5 years	-0.0352734	0.490213
5	106.243	0.0958916	1994	ASR	106.055	106.431		10.8647	0.0986419	1994	<5 years	10.6714	11.058		3.5584	0.0166769	1994	ASR	3.52571	3.59109		20.5665	0.133277	1994	<5 years	20.3052	20.8277		0.476338	0.00491301	1994	ASR	0.466709	0.485968		29.7569	0.0533126	1994	ASR	29.6524	29.8613		0.242478	0.0937179	2047	5-9 years	0.0587913	0.426166
6	105.633	0.0947112	1995	ASR	105.448	105.819		10.6972	0.100081	1995	<5 years	10.5011	10.8934		3.5544	0.0169121	1995	ASR	3.52125	3.58754		20.5966	0.136411	1995	<5 years	20.3292	20.8639		0.469023	0.00480839	1995	ASR	0.459599	0.478448		29.3153	0.052599	1995	ASR	29.2122	29.4184		0.250261	0.140154	2049	<5 years	-0.0244412	0.524963
7	104.835	0.0935374	1996	ASR	104.652	105.018		10.5637	0.101686	1996	<5 years	10.3644	10.763		3.56507	0.0171907	1996	ASR	3.53138	3.59877		20.6631	0.139712	1996	<5 years	20.3893	20.937		0.46182	0.00471834	1996	ASR	0.452572	0.471068		28.8193	0.051908	1996	ASR	28.7175	28.921		0.261595	0.0906862	2050	10-14 years	0.0838498	0.43934
8	103.652	0.0922493	1997	ASR	103.472	103.833		10.4545	0.103314	1997	<5 years	10.252	10.657		3.58347	0.0174834	1997	ASR	3.54921	3.61774		20.7433	0.142958	1997	<5 years	20.4631	21.0235		0.455198	0.00464154	1997	ASR	0.446101	0.464296		28.2637	0.0512043	1997	ASR	28.1633	28.364		0.268166	0.0977218	2046	5-9 years	0.0766313	0.459701
9	102.387	0.0909633	1998	ASR	102.208	102.565		10.3399	0.104817	1998	<5 years	10.1344	10.5453		3.61079	0.0177997	1998	ASR	3.5759	3.64568		20.8793	0.146344	1998	<5 years	20.5924	21.1661		0.450168	0.00457916	1998	ASR	0.441193	0.459143		27.7462	0.0505534	1998	ASR	27.6471	27.8453		0.27553	0.146532	2048	<5 years	-0.0116718	0.562732
10	101.341	0.0898178	1999	ASR	101.165	101.517		10.1954	0.106009	1999	<5 years	9.98759	10.4031		3.64245	0.018125	1999	ASR	3.60692	3.67797		21.0639	0.149811	1999	<5 years	20.7703	21.3576		0.446722	0.00452892	1999	ASR	0.437845	0.455598		27.3516	0.0499814	1999	ASR	27.2537	27.4496		0.289628	0.0944493	2049	10-14 years	0.104508	0.474749
11	100.821	0.0890431	2000	ASR	100.647	100.996		10.0149	0.106699	2000	<5 years	9.80575	10.224		3.67391	0.018435	2000	ASR	3.63778	3.71004		21.2841	0.153178	2000	<5 years	20.9839	21.5843		0.444064	0.0044912	2000	ASR	0.435261	0.452867		27.0677	0.0495233	2000	ASR	26.9706	27.1647		0.296747	0.101797	2045	5-9 years	0.0972257	0.496269
12	101.151	0.0886537	2001	ASR	100.977	101.325		9.77985	0.1066	2001	<5 years	9.57092	9.98879		3.69678	0.0186789	2001	ASR	3.66017	3.7334		21.4649	0.155945	2001	<5 years	21.1593	21.7706		0.439131	0.00443555	2001	ASR	0.430438	0.447825		26.6977	0.0489402	2001	ASR	26.6018	26.7936		0.303576	0.153188	2047	<5 years	0.00332835	0.603824
13	102.136	0.0885362	2002	ASR	101.962	102.309		9.51204	0.105833	2002	<5 years	9.30461	9.71947		3.69993	0.0187959	2002	ASR	3.66309	3.73677		21.4754	0.157347	2002	<5 years	21.167	21.7838		0.43288	0.0043706	2002	ASR	0.424314	0.441447		26.3811	0.0483036	2002	ASR	26.2865	26.4758		0.32082	0.0982489	2048	10-14 years	0.128253	0.513388
14	103.283	0.0884497	2003	ASR	103.11	103.456		9.25123	0.104809	2003	<5 years	9.0458	9.45665		3.6854	0.0188088	2003	ASR	3.64854	3.72227		21.3249	0.157576	2003	<5 years	21.0161	21.6338		0.42599	0.00430936	2003	ASR	0.417544	0.434437		26.1231	0.0476923	2003	ASR	26.0296	26.2166		0.328544	0.105916	2044	5-9 years	0.120948	0.53614
15	104.102	0.0881974	2004	ASR	103.929	104.274		8.99169	0.10354	2004	<5 years	8.78875	9.19463		3.67111	0.0187963	2004	ASR	3.63427	3.70795		21.1715	0.157492	2004	<5 years	20.8628	21.4801		0.416943	0.00423525	2004	ASR	0.408642	0.425244		25.8434	0.0470598	2004	ASR	25.7512	25.9356		0.334701	0.160106	2046	<5 years	0.0208942	0.648509
16	104.107	0.0876651	2005	ASR	103.935	104.279		8.71927	0.10189	2005	<5 years	8.51957	8.91898		3.66888	0.0187964	2005	ASR	3.63203	3.70572		21.1181	0.157519	2005	<5 years	20.8094	21.4269		0.401248	0.00407341	2005	ASR	0.393264	0.409231		24.9354	0.0458771	2005	ASR	24.8454	25.0253		0.355556	0.102068	2047	10-14 years	0.155502	0.55561
17	103.158	0.0866797	2006	ASR	102.988	103.328		8.4212	0.0997602	2006	<5 years	8.22567	8.61673		3.6681	0.0187635	2006	ASR	3.63132	3.70488		21.0651	0.157191	2006	<5 years	20.7571	21.3732		0.382077	0.00391471	2006	ASR	0.374404	0.389749		23.5913	0.0441762	2006	ASR	23.5047	23.6779		0.363944	0.110059	2043	5-9 years	0.148229	0.57966
18	101.676	0.0854402	2007	ASR	101.508	101.843		8.1115	0.0972391	2007	<5 years	7.92091	8.30209		3.65308	0.0186314	2007	ASR	3.61657	3.6896		20.8679	0.155758	2007	<5 years	20.5626	21.1732		0.368427	0.00380867	2007	ASR	0.360962	0.375892		22.6159	0.0428102	2007	ASR	22.532	22.6998		0.369275	0.16728	2045	<5 years	0.0414062	0.697143
19	100.019	0.084142	2008	ASR	99.8539	100.184		7.83407	0.0946858	2008	<5 years	7.64849	8.01965		3.61555	0.0183742	2008	ASR	3.57954	3.65156		20.4533	0.152891	2008	<5 years	20.1536	20.7529		0.360684	0.00371032	2008	ASR	0.353412	0.367956		22.0319	0.0419295	2008	ASR	21.9497	22.1141		0.39423	0.105879	2046	10-14 years	0.186707	0.601753
20	98.5472	0.0829794	2009	ASR	98.3846	98.7099		7.61523	0.0925445	2009	<5 years	7.43384	7.79661		3.55561	0.0180446	2009	ASR	3.52024	3.59097		19.8301	0.149171	2009	<5 years	19.5377	20.1225		0.355618	0.00363626	2009	ASR	0.348491	0.362745		21.6737	0.0413285	2009	ASR	21.5927	21.7547		0.403349	0.114191	2042	5-9 years	0.179535	0.627162
21	97.6215	0.0821512	2010	ASR	97.4605	97.7825		7.47526	0.0914556	2010	<5 years	7.29601	7.65452		3.47324	0.0177546	2010	ASR	3.43844	3.50804		18.9986	0.14583	2010	<5 years	18.7128	19.2845		0.350103	0.00357547	2010	ASR	0.343095	0.357111		21.1887	0.0405428	2010	ASR	21.1093	21.2682		0.407674	0.174684	2044	<5 years	0.0652937	0.750055
22	97.9311	0.0818416	2011	ASR	97.7707	98.0915		7.36267	0.0910958	2011	<5 years	7.18412	7.54122		3.42193	0.0176621	2011	ASR	3.38731	3.45655		18.4465	0.144743	2011	<5 years	18.1628	18.7302		0.341932	0.0034915	2011	ASR	0.335089	0.348776		20.5783	0.0395975	2011	ASR	20.5007	20.656		0.437319	0.109659	2045	10-14 years	0.222387	0.65225
23	99.3904	0.0819788	2012	ASR	99.2297	99.5511		7.1424	0.08974	2012	<5 years	6.96651	7.31829		3.44332	0.017677	2012	ASR	3.40868	3.47797		18.5585	0.144994	2012	<5 years	18.2743	18.8427		0.333363	0.00340836	2012	ASR	0.326682	0.340043		20.0403	0.038704	2012	ASR	19.9644	20.1161		0.447242	0.118283	2041	5-9 years	0.215408	0.679076
24	101.208	0.0822562	2013	ASR	101.046	101.369		6.8368	0.0873096	2013	<5 years	6.66567	7.00792		3.47743	0.017702	2013	ASR	3.44273	3.51212		18.779	0.14537	2013	<5 years	18.4941	19.0639		0.327153	0.00333982	2013	ASR	0.320607	0.3337		19.8262	0.0381365	2013	ASR	19.7515	19.901		0.450359	0.182302	2043	<5 years	0.0930466	0.807672
25	102.611	0.0824165	2014	ASR	102.449	102.772		6.56147	0.0847812	2014	<5 years	6.3953	6.72764		3.48494	0.0176376	2014	ASR	3.45037	3.51951		18.7453	0.144644	2014	<5 years	18.4618	19.0288		0.321554	0.0032731	2014	ASR	0.315138	0.327969		19.6392	0.037595	2014	ASR	19.5655	19.7128		0.485314	0.113377	2044	10-14 years	0.263095	0.707532
26	102.82	0.0822239	2015	ASR	102.659	102.981		6.30894	0.0816077	2015	<5 years	6.14899	6.46889		3.48096	0.0174174	2015	ASR	3.44682	3.51509		18.6163	0.142112	2015	<5 years	18.3378	18.8948		0.31645	0.00321154	2015	ASR	0.310155	0.322744		19.3652	0.0369967	2015	ASR	19.2927	19.4377		0.496124	0.122294	2040	5-9 years	0.256428	0.73582
27	100.93	0.0812653	2016	ASR	100.771	101.089		5.99569	0.0773086	2016	<5 years	5.84416	6.14721		3.43497	0.0169128	2016	ASR	3.40182	3.46812		18.0971	0.136326	2016	<5 years	17.8299	18.3643		0.312079	0.00315446	2016	ASR	0.305896	0.318262		18.969	0.0363005	2016	ASR	18.8978	19.0401		0.497802	0.190097	2042	<5 years	0.125213	0.870392
28	97.5971	0.079774	2017	ASR	97.4407	97.7534		5.67918	0.0734959	2017	<5 years	5.53512	5.82323		3.33091	0.0162541	2017	ASR	3.29905	3.36277		17.0267	0.128681	2017	<5 years	16.7745	17.2789		0.308198	0.00310226	2017	ASR	0.302118	0.314279		18.4781	0.035564	2017	ASR	18.4084	18.5478		0.538808	0.11701	2043	10-14 years	0.309468	0.768148
29	94.3691	0.0783604	2018	ASR	94.2155	94.5227		5.46573	0.0714449	2018	<5 years	5.3257	5.60576		3.21656	0.0157483	2018	ASR	3.18569	3.24743		15.8562	0.122673	2018	<5 years	15.6157	16.0966		0.304819	0.00305787	2018	ASR	0.298826	0.310813		18.0526	0.0349453	2018	ASR	17.9841	18.1211		0.550575	0.198039	2041	<5 years	0.162419	0.938731
30	92.7828	0.0776743	2019	ASR	92.6306	92.935		5.4178	0.0716022	2019	<5 years	5.27746	5.55814		3.13139	0.0154828	2019	ASR	3.10104	3.16174		14.9467	0.119464	2019	<5 years	14.7126	15.1809		0.301161	0.0030212	2019	ASR	0.29524	0.307083		17.7441	0.0344534	2019	ASR	17.6766	17.8116		0.550598	0.12619	2039	5-9 years	0.303265	0.797931
31	93.2113	0.0779082	2020	ASR	93.0586	93.364		5.50328	0.0741791	2020	<5 years	5.35789	5.64867		3.10201	0.0155662	2020	ASR	3.0715	3.13252		14.5068	0.120682	2020	<5 years	14.2702	14.7433		0.298008	0.00304547	2020	ASR	0.292039	0.303977		17.7071	0.0342697	2020	ASR	17.6399	17.7743		0.598416	0.12053	2042	10-14 years	0.362177	0.834655
32	94.4307	0.0785405	2021	ASR	94.2767	94.5846		5.59049	0.0786769	2021	<5 years	5.43628	5.74469		3.07678	0.0163638	2021	ASR	3.0447	3.10885		14.0683	0.127173	2021	<5 years	13.8191	14.3176		0.293485	0.00334692	2021	ASR	0.286925	0.300045		17.9311	0.034407	2021	ASR	17.8637	17.9985		0.609269	0.206075	2040	<5 years	0.205362	1.01317
33	92.6893	1.5337	2022	ASR	89.6832	95.6953		5.21675	0.206545	2022	<5 years	4.81192	5.62158		2.97578	0.053204	2022	ASR	2.8715	3.08006		13.2253	0.381219	2022	<5 years	12.4781	13.9725		0.286996	0.00573007	2022	ASR	0.275765	0.298227		17.0675	0.374073	2022	ASR	16.3344	17.8007		0.611289	0.129926	2038	5-9 years	0.356633	0.865944
34	91.698	1.96391	2023	ASR	87.8487	95.5472		5.08437	0.229329	2023	<5 years	4.63489	5.53386		2.89042	0.0680076	2023	ASR	2.75712	3.02371		12.4843	0.462376	2023	<5 years	11.578	13.3906		0.280215	0.00710826	2023	ASR	0.266282	0.294147		16.6095	0.432331	2023	ASR	15.7621	17.4569		0.647436	0.165468	2050	15-19 years	0.323119	0.971753
35	90.6817	2.31953	2024	ASR	86.1354	95.2279		4.95561	0.253536	2024	<5 years	4.45868	5.45254		2.80827	0.0809109	2024	ASR	2.64969	2.96686		11.786	0.545339	2024	<5 years	10.7171	12.8548		0.273436	0.00821163	2024	ASR	0.257341	0.289531		16.1575	0.48095	2024	ASR	15.2148	17.1002		0.664875	0.123924	2041	10-14 years	0.421984	0.907767
36	89.6409	2.62969	2025	ASR	84.4867	94.7951		4.83047	0.278902	2025	<5 years	4.28382	5.37712		2.72926	0.0926777	2025	ASR	2.54761	2.91091		11.1284	0.628451	2025	<5 years	9.89668	12.3602		0.266722	0.00914055	2025	ASR	0.248807	0.284637		15.7111	0.522522	2025	ASR	14.687	16.7353		0.674598	0.214161	2039	<5 years	0.254842	1.09435
37	88.5739	2.90789	2026	ASR	82.8745	94.2734		4.7088	0.305172	2026	<5 years	4.11066	5.30694		2.65299	0.103616	2026	ASR	2.44991	2.85608		10.5091	0.710208	2026	<5 years	9.11713	11.9011		0.260021	0.00994073	2026	ASR	0.240538	0.279505		15.2699	0.558568	2026	ASR	14.1751	16.3647		0.678946	0.133469	2037	5-9 years	0.417347	0.940545
38	87.4806	3.1617	2027	ASR	81.2836	93.6775		4.59061	0.332125	2027	<5 years	3.93965	5.24158		2.57945	0.113898	2027	ASR	2.35621	2.80269		9.92637	0.789528	2027	<5 years	8.3789	11.4738		0.253418	0.0106439	2027	ASR	0.232556	0.27428		14.8349	0.590113	2027	ASR	13.6783	15.9916		0.718499	0.171455	2049	15-19 years	0.382447	1.05455
39	86.3656	3.39531	2028	ASR	79.7108	93.0204		4.47576	0.359562	2028	<5 years	3.77102	5.1805		2.50867	0.123581	2028	ASR	2.26645	2.75088		9.37777	0.865564	2028	<5 years	7.68127	11.0743		0.246864	0.0112602	2028	ASR	0.224794	0.268934		14.4075	0.617698	2028	ASR	13.1969	15.6182		0.738951	0.127178	2040	10-14 years	0.489681	0.98822
40	85.2329	3.6117	2029	ASR	78.1539	92.3118		4.36425	0.387324	2029	<5 years	3.6051	5.1234		2.44061	0.132697	2029	ASR	2.18053	2.7007		8.8618	0.937815	2029	<5 years	7.02368	10.6999		0.240413	0.0118045	2029	ASR	0.217276	0.263549		13.9881	0.641809	2029	ASR	12.7302	15.2461		0.7473	0.222227	2038	<5 years	0.311735	1.18286
41	84.0794	3.81288	2030	ASR	76.6061	91.5526		4.25594	0.415265	2030	<5 years	3.44202	5.06986		2.37494	0.141245	2030	ASR	2.0981	2.65178		8.37628	1.0059	2030	<5 years	6.40472	10.3478		0.23401	0.0122834	2030	ASR	0.209934	0.258085		13.5748	0.662783	2030	ASR	12.2758	14.8739		0.754349	0.136777	2036	5-9 years	0.486266	1.02243
42	82.9048	4.00046	2031	ASR	75.0639	90.7457		4.15083	0.443279	2031	<5 years	3.282	5.01965		2.31147	0.149231	2031	ASR	2.01898	2.60396		7.91982	1.06969	2031	<5 years	5.82323	10.0164		0.227722	0.0127093	2031	ASR	0.202812	0.252632		13.1684	0.680986	2031	ASR	11.8336	14.5031		0.797658	0.177393	2048	15-19 years	0.449968	1.14535
43	81.7067	4.17564	2032	ASR	73.5225	89.891		4.04878	0.471263	2032	<5 years	3.1251	4.97246		2.25004	0.156674	2032	ASR	1.94296	2.55712		7.49044	1.12908	2032	<5 years	5.27744	9.70344		0.221507	0.0130852	2032	ASR	0.19586	0.247154		12.7685	0.696697	2032	ASR	11.403	14.134		0.82156	0.130305	2039	10-14 years	0.566162	1.07696
44	80.4957	4.33945	2033	ASR	71.9904	89.001		3.9498	0.49915	2033	<5 years	2.97146	4.92813		2.19086	0.163593	2033	ASR	1.87022	2.51151		7.08688	1.18417	2033	<5 years	4.7659	9.40786		0.215424	0.0134166	2033	ASR	0.189127	0.241721		12.3778	0.71015	2033	ASR	10.9859	13.7697		0.828267	0.230211	2037	<5 years	0.377053	1.27948
45	79.2736	4.49258	2034	ASR	70.4682	88.0791		3.85374	0.526871	2034	<5 years	2.82107	4.88641		2.13379	0.16999	2034	ASR	1.80061	2.46697		6.70738	1.23503	2034	<5 years	4.28672	9.12804		0.209413	0.0137026	2034	ASR	0.182556	0.23627		11.9955	0.721473	2034	ASR	10.5814	13.4096		0.838431	0.13983	2035	5-9 years	0.564365	1.1125
46	78.0401	4.63559	2035	ASR	68.9543	87.1258		3.76061	0.554385	2035	<5 years	2.67402	4.84721		2.07869	0.175873	2035	ASR	1.73398	2.4234		6.35081	1.28188	2035	<5 years	3.83833	8.86329		0.203523	0.0139512	2035	ASR	0.176178	0.230867		11.6207	0.730807	2035	ASR	10.1883	13.0531		0.885902	0.183275	2047	15-19 years	0.526684	1.24512
47	76.7909	4.76879	2036	ASR	67.4441	86.1378		3.67028	0.581649	2036	<5 years	2.53025	4.81031		2.02529	0.18124	2036	ASR	1.67006	2.38052		6.01558	1.32487	2036	<5 years	3.41883	8.61233		0.197712	0.0141623	2036	ASR	0.169954	0.22547		11.2528	0.738274	2036	ASR	9.8058	12.6998		0.913655	0.13333	2038	10-14 years	0.652328	1.17498
48	75.5268	4.89275	2037	ASR	65.937	85.1166		3.58274	0.608645	2037	<5 years	2.38979	4.77568		1.97357	0.186126	2037	ASR	1.60877	2.33838		5.70067	1.36431	2037	<5 years	3.02663	8.37472		0.192032	0.0143432	2037	ASR	0.163919	0.220144		10.8925	0.744071	2037	ASR	9.4341	12.3509		0.918419	0.238022	2036	<5 years	0.451897	1.38494
49	74.2571	5.00814	2038	ASR	64.4411	84.073		3.49786	0.635347	2038	<5 years	2.25259	4.74314		1.92355	0.190541	2038	ASR	1.55009	2.29701		5.40467	1.40039	2038	<5 years	2.6599	8.14945		0.186441	0.0144903	2038	ASR	0.15804	0.214842		10.5409	0.748317	2038	ASR	9.07419	12.0076		0.932161	0.142609	2034	5-9 years	0.652646	1.21168
50	72.9866	5.11552	2039	ASR	62.9602	83.013		3.41565	0.661754	2039	<5 years	2.11862	4.71269		1.87519	0.194507	2039	ASR	1.49396	2.25643		5.12666	1.43345	2039	<5 years	2.31709	7.93623		0.180978	0.0146091	2039	ASR	0.152344	0.209612		10.1981	0.751117	2039	ASR	8.72591	11.6703		0.984242	0.189083	2046	15-19 years	0.61364	1.35484
51	71.712	5.21498	2040	ASR	61.4906	81.9333		3.33598	0.687854	2040	<5 years	1.98779	4.68417		1.82826	0.198025	2040	ASR	1.44013	2.21638		4.86536	1.46372	2040	<5 years	1.99648	7.73425		0.1756	0.0146981	2040	ASR	0.146792	0.204408		9.86228	0.752463	2040	ASR	8.38745	11.3371		1.01638	0.136321	2037	10-14 years	0.749187	1.28357
52	70.4308	5.30667	2041	ASR	60.0297	80.8318		3.25884	0.713659	2041	<5 years	1.86007	4.65762		1.78266	0.201113	2041	ASR	1.38848	2.17685		4.61997	1.49152	2041	<5 years	1.69659	7.54334		0.17036	0.0147645	2041	ASR	0.141422	0.199299		9.53352	0.752463	2041	ASR	8.05869	11.0083		1.01887	0.245581	2035	<5 years	0.53753	1.50021
53	69.141	5.39082	2042	ASR	58.575	79.707		3.18412	0.739168	2042	<5 years	1.73535	4.63289		1.73828	0.203791	2042	ASR	1.33885	2.13771		4.38934	1.51708	2042	<5 years	1.41586	7.36282		0.16522	0.0148064	2042	ASR	0.136199	0.19424		9.21147	0.751205	2042	ASR	7.73911	10.6838		1.03581	0.191518	2050	20-24 years	0.660431	1.41118
54	67.8548	5.46839	2043	ASR	57.1367	78.5728		3.11181	0.764405	2043	<5 years	1.61358	4.61004		1.69521	0.20609	2043	ASR	1.29128	2.09915		4.17277	1.54075	2043	<5 years	1.15289	7.19264		0.160221	0.0148285	2043	ASR	0.131158	0.189285		8.89813	0.748868	2043	ASR	7.43035	10.3659		1.0367	0.145134	2033	5-9 years	0.752239	1.32117
55	66.5748	5.5398	2044	ASR	55.7168	77.4328		3.0418	0.789375	2044	<5 years	1.49462	4.58897		1.6533	0.208018	2044	ASR	1.24558	2.06101		3.96925	1.56276	2044	<5 years	0.906244	7.03225		0.155316	0.0148269	2044	ASR	0.126255	0.184377		8.59267	0.745464	2044	ASR	7.13156	10.0538		1.0939	0.194837	2045	15-19 years	0.712016	1.47578
56	65.2998	5.60523	2045	ASR	54.3135	76.286		2.97408	0.814112	2045	<5 years	1.37842	4.56974		1.61243	0.209592	2045	ASR	1.20163	2.02323		3.77816	1.58343	2045	<5 years	0.674644	6.88167		0.150534	0.0148071	2045	ASR	0.121512	0.179556		8.29419	0.741004	2045	ASR	6.84182	9.74656		1.13076	0.252779	2034	<5 years	0.635317	1.62621
57	64.0243	5.66455	2046	ASR	52.9218	75.1268		2.90854	0.838629	2046	<5 years	1.26483	4.55226		1.57245	0.210818	2046	ASR	1.15924	1.98565		3.59861	1.60298	2046	<5 years	0.456769	6.74046		0.145851	0.0147678	2046	ASR	0.116906	0.174796		8.0019	0.735506	2046	ASR	6.56031	9.44349		1.13091	0.139379	2036	10-14 years	0.857723	1.40409
58	62.7487	5.71813	2047	ASR	51.5411	73.9562		2.84519	0.862969	2047	<5 years	1.15377	4.53661		1.53339	0.211733	2047	ASR	1.1184	1.94839		3.43006	1.62175	2047	<5 years	0.251431	6.60869		0.141305	0.014715	2047	ASR	0.112464	0.170147		7.71636	0.729105	2047	ASR	6.28732	9.14541		1.15156	0.198105	2049	20-24 years	0.763271	1.53984
59	61.4822	5.76688	2048	ASR	50.1792	72.7853		2.78392	0.887147	2048	<5 years	1.04511	4.52273		1.49525	0.212351	2048	ASR	1.07904	1.91145		3.27172	1.63994	2048	<5 years	0.0574274	6.48601		0.136869	0.0146457	2048	ASR	0.108163	0.165574		7.43872	0.721932	2048	ASR	6.02374	8.85371		1.15326	0.147443	2032	5-9 years	0.864269	1.44225
60	60.2294	5.81145	2049	ASR	48.839	71.6199		2.72472	0.911214	2049	<5 years	0.938738	4.5107		1.45798	0.212695	2049	ASR	1.04109	1.87486		3.1231	1.65788	2049	<5 years	-0.12635	6.37255		0.132557	0.0145631	2049	ASR	0.104013	0.161101		7.16887	0.714042	2049	ASR	5.76935	8.56839		1.21613	0.200567	2044	15-19 years	0.823018	1.60924
61	58.9863	5.85179	2050	ASR	47.5168	70.4558		2.66748	0.935187	2050	<5 years	0.834515	4.50045		1.42134	0.212763	2050	ASR	1.00433	1.83836		2.98348	1.67576	2050	<5 years	-0.301005	6.26796		0.128316	0.0144623	2050	ASR	0.0999696	0.156662		6.90502	0.705336	2050	ASR	5.52256	8.28748		1.25549	0.259526	2033	<5 years	0.746819	1.76416
								33.0054	0.175192	1990	5-9 years	32.662	33.3488									2.18826	0.0316054	1990	5-9 years	2.12632	2.25021																1.25866	0.142672	2035	10-14 years	0.979024	1.5383
								32.4826	0.170556	1991	5-9 years	32.1483	32.8169									2.13807	0.0302164	1991	5-9 years	2.07884	2.19729																1.28058	0.204936	2048	20-24 years	0.878904	1.68225
								31.9872	0.166173	1992	5-9 years	31.6615	32.3129									2.08887	0.0292947	1992	5-9 years	2.03145	2.14629																1.28327	0.149637	2031	5-9 years	0.989983	1.57656
								31.534	0.162702	1993	5-9 years	31.2151	31.8529									2.05007	0.0286385	1993	5-9 years	1.99393	2.1062																1.35245	0.206354	2043	15-19 years	0.947998	1.75691
								31.1363	0.16054	1994	5-9 years	30.8217	31.451									2.02542	0.02823	1994	5-9 years	1.97009	2.08076																1.38871	0.192825	2050	25-29 years	1.01078	1.76665
								30.8101	0.159916	1995	5-9 years	30.4966	31.1235									2.01481	0.0280685	1995	5-9 years	1.95979	2.06982																1.39448	0.265703	2032	<5 years	0.873699	1.91526
								30.5398	0.160998	1996	5-9 years	30.2242	30.8553									2.01973	0.0282363	1996	5-9 years	1.96439	2.07507																1.40111	0.146421	2034	10-14 years	1.11412	1.68809
								30.2837	0.163456	1997	5-9 years	29.9634	30.6041									2.03607	0.0286824	1997	5-9 years	1.97986	2.09229																1.42448	0.212167	2047	20-24 years	1.00863	1.84033
								30.02	0.167032	1998	5-9 years	29.6926	30.3474									2.05828	0.0292978	1998	5-9 years	2.00086	2.11571																1.42824	0.151868	2030	5-9 years	1.13058	1.7259
								29.7286	0.17143	1999	5-9 years	29.3926	30.0646									2.07894	0.0299544	1999	5-9 years	2.02023	2.13765																1.50444	0.212315	2042	15-19 years	1.0883	1.92057
								29.3905	0.176001	2000	5-9 years	29.0456	29.7355									2.09225	0.0305327	2000	5-9 years	2.0324	2.15209																1.54581	0.202597	2049	25-29 years	1.14872	1.9429
								28.9048	0.179369	2001	5-9 years	28.5533	29.2564									2.09424	0.0309187	2001	5-9 years	2.03364	2.15484																1.54945	0.271222	2031	<5 years	1.01786	2.08105
								28.2385	0.181382	2002	5-9 years	27.883	28.594									2.08817	0.0311755	2002	5-9 years	2.02707	2.14927																1.56	0.150931	2033	10-14 years	1.26418	1.85583
								27.4719	0.182494	2003	5-9 years	27.1142	27.8296									2.07787	0.031353	2003	5-9 years	2.01642	2.13932																1.58491	0.219994	2046	20-24 years	1.15373	2.0161
								26.6841	0.183045	2004	5-9 years	26.3254	27.0429									2.06914	0.0315267	2004	5-9 years	2.00735	2.13093																1.58995	0.154384	2029	5-9 years	1.28736	1.89254
								25.9528	0.183137	2005	5-9 years	25.5939	26.3118									2.06662	0.0317427	2005	5-9 years	2.0044	2.12883																1.67396	0.218647	2041	15-19 years	1.24541	2.10251
								25.2531	0.182434	2006	5-9 years	24.8955	25.6107									2.06834	0.031966	2006	5-9 years	2.00568	2.13099																1.72093	0.213875	2048	25-29 years	1.30174	2.14013
								24.5261	0.180684	2007	5-9 years	24.1719	24.8802									2.06854	0.0321361	2007	5-9 years	2.00555	2.13153																1.72219	0.275981	2030	<5 years	1.18127	2.26312
								23.8015	0.178241	2008	5-9 years	23.4522	24.1509									2.06599	0.0321769	2008	5-9 years	2.00293	2.12906																1.73716	0.156559	2032	10-14 years	1.4303	2.04401
								23.113	0.175315	2009	5-9 years	22.7694	23.4566									2.05978	0.0320655	2009	5-9 years	1.99693	2.12263																1.76386	0.228699	2045	20-24 years	1.31562	2.21211
								22.4898	0.171959	2010	5-9 years	22.1528	22.8268									2.05037	0.0318213	2010	5-9 years	1.988	2.11274																1.77026	0.15751	2028	5-9 years	1.46154	2.07898
								21.9395	0.168187	2011	5-9 years	21.6099	22.2691									2.04407	0.0315847	2011	5-9 years	1.98216	2.10597																1.86297	0.225607	2040	15-19 years	1.42078	2.30516
								21.4271	0.163939	2012	5-9 years	21.1058	21.7484									2.04504	0.0314059	2012	5-9 years	1.98349	2.1066																1.91485	0.279931	2029	<5 years	1.36619	2.46352
								20.9202	0.159276	2013	5-9 years	20.608	21.2324									2.04477	0.0311851	2013	5-9 years	1.98365	2.10589																1.91625	0.227038	2047	25-29 years	1.47126	2.36125
								20.3853	0.154593	2014	5-9 years	20.0823	20.6883									2.03965	0.0310387	2014	5-9 years	1.97881	2.10049																1.93475	0.16372	2031	10-14 years	1.61386	2.25564
								19.7914	0.150699	2015	5-9 years	19.496	20.0867									2.02965	0.0310427	2015	5-9 years	1.96881	2.0905																1.96338	0.238619	2044	20-24 years	1.49569	2.43108
								18.9888	0.147027	2016	5-9 years	18.7007	19.277									2.01513	0.0309832	2016	5-9 years	1.95441	2.07586																1.97138	0.161681	2027	5-9 years	1.65449	2.28828
								18.0303	0.142479	2017	5-9 years	17.751	18.3096									1.99737	0.0306673	2017	5-9 years	1.93726	2.05747																2.07381	0.233559	2039	15-19 years	1.61603	2.53158
								17.1878	0.137774	2018	5-9 years	16.9177	17.4578									1.97905	0.0303101	2018	5-9 years	1.91964	2.03846																2.12965	0.283037	2028	<5 years	1.5749	2.6844
								16.732	0.134336	2019	5-9 years	16.4687	16.9953									1.96063	0.0301809	2019	5-9 years	1.90147	2.01978																2.134	0.242459	2046	25-29 years	1.65878	2.60921
								16.7003	0.131564	2020	5-9 years	16.4424	16.9581									1.94717	0.0302111	2020	5-9 years	1.88796	2.00638																2.15501	0.172814	2030	10-14 years	1.8163	2.49373
								16.7457	0.128242	2021	5-9 years	16.4943	16.9971									1.91612	0.0300059	2021	5-9 years	1.85731	1.97494																2.18593	0.250186	2043	20-24 years	1.69556	2.67629
								15.7354	0.533897	2022	5-9 years	14.689	16.7819									1.75876	0.0415545	2022	5-9 years	1.67731	1.8402																2.19561	0.167388	2026	5-9 years	1.86753	2.52369
								15.2881	0.564383	2023	5-9 years	14.1819	16.3943									1.66232	0.0450477	2023	5-9 years	1.57402	1.75061																2.26753	0.272896	2050	30-34 years	1.73265	2.80241
								14.8766	0.595826	2024	5-9 years	13.7088	16.0444									1.56761	0.0477792	2024	5-9 years	1.47397	1.66126																2.30887	0.242935	2038	15-19 years	1.83272	2.78503
								14.4916	0.629964	2025	5-9 years	13.2569	15.7263									1.4788	0.0501856	2025	5-9 years	1.38043	1.57716																2.36925	0.285364	2027	<5 years	1.80993	2.92856
								14.1229	0.668164	2026	5-9 years	12.8133	15.4325									1.39574	0.0529559	2026	5-9 years	1.29195	1.49954																2.37682	0.260514	2045	25-29 years	1.86621	2.88742
								13.7643	0.7112	2027	5-9 years	12.3703	15.1582									1.31747	0.056752	2027	5-9 years	1.20624	1.4287																2.39959	0.183966	2029	10-14 years	2.03902	2.76017
								13.4153	0.758986	2028	5-9 years	11.9277	14.9029									1.24367	0.0615583	2028	5-9 years	1.12301	1.36432																2.43404	0.263864	2042	20-24 years	1.91686	2.95121
								13.0761	0.811174	2029	5-9 years	11.4862	14.666									1.17415	0.0671746	2029	5-9 years	1.04249	1.30582																2.44569	0.175155	2025	5-9 years	2.10239	2.789
								12.7462	0.867227	2030	5-9 years	11.0464	14.4459									1.10866	0.0733342	2030	5-9 years	0.964923	1.25239																2.52464	0.29559	2049	30-34 years	1.94528	3.104
								12.4256	0.926577	2031	5-9 years	10.6095	14.2417									1.04701	0.0797928	2031	5-9 years	0.890614	1.2034																2.57107	0.254268	2037	15-19 years	2.0727	3.06943
								12.114	0.988624	2032	5-9 years	10.1763	14.0517									0.988955	0.086342	2032	5-9 years	0.819725	1.15819																2.63641	0.287051	2026	<5 years	2.07379	3.19903
								11.8114	1.05283	2033	5-9 years	9.74785	13.8749									0.934341	0.0928304	2033	5-9 years	0.752394	1.11629																2.6463	0.281255	2044	25-29 years	2.09504	3.19756
								11.5174	1.11869	2034	5-9 years	9.32476	13.71									0.882939	0.0991407	2034	5-9 years	0.688623	1.07726																2.66828	0.196996	2028	10-14 years	2.28217	3.05439
								11.232	1.18578	2035	5-9 years	8.90788	13.5561									0.834603	0.105199	2035	5-9 years	0.628413	1.04079																2.71075	0.280172	2041	20-24 years	2.16162	3.25989
								10.9549	1.2537	2036	5-9 years	8.49761	13.4121									0.789127	0.110949	2036	5-9 years	0.571666	1.00659																2.72326	0.185163	2024	5-9 years	2.36034	3.08618
								10.686	1.32215	2037	5-9 years	8.09454	13.2774									0.746378	0.116365	2037	5-9 years	0.518302	0.974453																2.80703	0.32077	2048	30-34 years	2.17832	3.43574
								10.425	1.39086	2038	5-9 years	7.69887	13.151									0.70617	0.121427	2038	5-9 years	0.468174	0.944167																2.86337	0.26811	2036	15-19 years	2.33788	3.38887
								10.1718	1.45962	2039	5-9 years	7.31099	13.0327									0.668386	0.126136	2039	5-9 years	0.421159	0.915612																2.93444	0.288408	2025	<5 years	2.36916	3.49972
								9.92626	1.52822	2040	5-9 years	6.93094	12.9216									0.632858	0.130493	2040	5-9 years	0.377092	0.888624																2.94245	0.304431	2043	25-29 years	2.34576	3.53913
								9.68821	1.59656	2041	5-9 years	6.55895	12.8175									0.59948	0.134514	2041	5-9 years	0.335832	0.863128																2.9601	0.21153	2027	10-14 years	2.5455	3.3747
								9.45736	1.6645	2042	5-9 years	6.19493	12.7198									0.568102	0.138212	2042	5-9 years	0.297206	0.838998																3.01921	0.299582	2040	20-24 years	2.43203	3.60639
								9.23369	1.73199	2043	5-9 years	5.839	12.6284									0.538628	0.141612	2043	5-9 years	0.261069	0.816187																3.02833	0.197277	2023	5-9 years	2.64167	3.41499
								9.01688	1.79893	2044	5-9 years	5.49098	12.5428									0.510925	0.14473	2044	5-9 years	0.227254	0.794595																3.11369	0.347995	2047	30-34 years	2.43163	3.79576
								8.80691	1.86532	2045	5-9 years	5.15088	12.4629									0.484906	0.147596	2045	5-9 years	0.195618	0.774194																3.18936	0.285023	2035	15-19 years	2.63072	3.748
								8.60347	1.93113	2046	5-9 years	4.81846	12.3885									0.460452	0.15023	2046	5-9 years	0.166001	0.754903																3.26392	0.32956	2042	25-29 years	2.61798	3.90985
								8.40654	1.99637	2047	5-9 years	4.49365	12.3194									0.437486	0.152663	2047	5-9 years	0.138266	0.736706																3.26676	0.289916	2024	<5 years	2.69852	3.83499
								8.21582	2.06104	2048	5-9 years	4.17618	12.2555									0.415903	0.154916	2048	5-9 years	0.112269	0.719537																3.2726	0.227051	2026	10-14 years	2.82758	3.71762
								8.0313	2.1252	2049	5-9 years	3.86591	12.1967									0.395636	0.157019	2049	5-9 years	0.0878784	0.703393																3.35953	0.211109	2022	5-9 years	2.94576	3.77331
								7.85265	2.18884	2050	5-9 years	3.56251	12.1428									0.376588	0.158993	2050	5-9 years	0.0649606	0.688215																3.3617	0.322201	2039	20-24 years	2.73019	3.99321
								52.2518	0.223763	1990	10-14 years	51.8132	52.6903									1.62409	0.0251473	1990	10-14 years	1.5748	1.67338																3.44204	0.376639	2046	30-34 years	2.70382	4.18025
								51.4494	0.223722	1991	10-14 years	51.0109	51.8879									1.58764	0.0243383	1991	10-14 years	1.53994	1.63534																3.55116	0.305124	2034	15-19 years	2.95312	4.1492
								50.6787	0.222776	1992	10-14 years	50.2421	51.1154									1.55023	0.0238342	1992	10-14 years	1.50351	1.59694																3.60158	0.242957	2025	10-14 years	3.12538	4.07778
								49.9774	0.220569	1993	10-14 years	49.5451	50.4097									1.51983	0.0234095	1993	10-14 years	1.47395	1.56571																3.60829	0.356034	2041	25-29 years	2.91046	4.30611
								49.3701	0.216901	1994	10-14 years	48.9449	49.7952									1.49958	0.0230279	1994	10-14 years	1.45444	1.54471																3.63748	0.292323	2023	<5 years	3.06452	4.21043
								48.8764	0.211977	1995	10-14 years	48.4609	49.2919									1.48993	0.0226984	1995	10-14 years	1.44544	1.53442																3.73793	0.347704	2038	20-24 years	3.05643	4.41943
								48.4656	0.206192	1996	10-14 years	48.0615	48.8697									1.49142	0.0224779	1996	10-14 years	1.44736	1.53548																3.78764	0.405926	2045	30-34 years	2.99202	4.58325
								48.0818	0.200484	1997	10-14 years	47.6888	48.4747									1.50139	0.0223741	1997	10-14 years	1.45753	1.54524																3.79164	0.448121	2050	35-39 years	2.91332	4.66995
								47.6925	0.195777	1998	10-14 years	47.3088	48.0762									1.51571	0.0223533	1998	10-14 years	1.4719	1.55952																3.94513	0.258854	2024	10-14 years	3.43778	4.45248
								47.2636	0.192601	1999	10-14 years	46.8861	47.6411									1.52899	0.0223701	1999	10-14 years	1.48515	1.57284																3.94879	0.328127	2033	15-19 years	3.30566	4.59192
								46.7622	0.191273	2000	10-14 years	46.3873	47.1371									1.53657	0.0224009	2000	10-14 years	1.49267	1.58048																3.9706	0.383052	2040	25-29 years	3.21982	4.72138
								46.0422	0.191874	2001	10-14 years	45.6661	46.4182									1.5375	0.0224976	2001	10-14 years	1.49341	1.5816																4.05084	0.296616	2022	<5 years	3.46947	4.6322
								45.0588	0.193733	2002	10-14 years	44.6791	45.4385									1.53556	0.0226787	2002	10-14 years	1.49111	1.58001																4.14652	0.375522	2037	20-24 years	3.4105	4.88254
								43.9356	0.196677	2003	10-14 years	43.5501	44.3211									1.53292	0.0229187	2003	10-14 years	1.488	1.57784																4.14848	0.435384	2044	30-34 years	3.29513	5.00184
								42.7921	0.200584	2004	10-14 years	42.399	43.1853									1.53182	0.0232165	2004	10-14 years	1.48632	1.57733																4.15289	0.481408	2049	35-39 years	3.20933	5.09645
								41.7475	0.205036	2005	10-14 years	41.3456	42.1493									1.5346	0.0235729	2005	10-14 years	1.4884	1.58081																4.22456	0.0717129	2021	<5 years	4.084	4.36512
								40.7655	0.208865	2006	10-14 years	40.3562	41.1749									1.53915	0.023921	2006	10-14 years	1.49226	1.58603																4.30428	0.274668	2023	10-14 years	3.76593	4.84263
								39.7575	0.211773	2007	10-14 years	39.3424	40.1726									1.54356	0.0242375	2007	10-14 years	1.49605	1.59107																4.3491	0.410165	2039	25-29 years	3.54517	5.15302
								38.7689	0.214084	2008	10-14 years	38.3492	39.1885									1.54665	0.0244964	2008	10-14 years	1.49863	1.59466																4.38045	0.353429	2032	15-19 years	3.68772	5.07317
								37.8426	0.215979	2009	10-14 years	37.4193	38.2659									1.54822	0.0246997	2009	10-14 years	1.49981	1.59663																4.51941	0.0667717	2021	5-9 years	4.38854	4.65029
								37.0227	0.217369	2010	10-14 years	36.5967	37.4488									1.54857	0.0248565	2010	10-14 years	1.49985	1.59729																4.52565	0.464955	2043	30-34 years	3.61434	5.43696
								36.3189	0.217954	2011	10-14 years	35.8918	36.7461									1.553	0.0250352	2011	10-14 years	1.50393	1.60207																4.53023	0.514907	2048	35-39 years	3.52101	5.53945
								35.6769	0.217512	2012	10-14 years	35.2505	36.1032									1.56494	0.0252699	2012	10-14 years	1.51541	1.61447																4.56067	0.0714738	2020	<5 years	4.42058	4.70076
								35.0449	0.216146	2013	10-14 years	34.6212	35.4685									1.57758	0.0254713	2013	10-14 years	1.52766	1.62751																4.58403	0.404878	2036	20-24 years	3.79047	5.37759
								34.3773	0.213776	2014	10-14 years	33.9583	34.7963									1.58721	0.0255891	2014	10-14 years	1.53705	1.63736																4.68112	0.290484	2022	10-14 years	4.11177	5.25046
								33.6245	0.21012	2015	10-14 years	33.2126	34.0363									1.59195	0.025606	2015	10-14 years	1.54176	1.64213																4.71085	0.0701131	2020	5-9 years	4.57343	4.84827
								32.576	0.204436	2016	10-14 years	32.1753	32.9767									1.58929	0.0254955	2016	10-14 years	1.53932	1.63927																4.74453	0.437271	2038	25-29 years	3.88747	5.60158
								31.2986	0.197121	2017	10-14 years	30.9122	31.6849									1.579	0.0252656	2017	10-14 years	1.52948	1.62852																4.84288	0.380266	2031	15-19 years	4.09756	5.58821
								30.1648	0.189736	2018	10-14 years	29.7929	30.5367									1.56421	0.0249729	2018	10-14 years	1.51526	1.61315																4.89155	0.0729505	2019	5-9 years	4.74857	5.03453
								29.5463	0.18422	2019	10-14 years	29.1852	29.9073									1.5514	0.0247763	2019	10-14 years	1.50284	1.59996																4.92133	0.494751	2042	30-34 years	3.95161	5.89104
								29.5072	0.181954	2020	10-14 years	29.1505	29.8638									1.54876	0.0248499	2020	10-14 years	1.50005	1.59746																4.92628	0.548796	2047	35-39 years	3.85064	6.00192
								29.6137	0.181679	2021	10-14 years	29.2577	29.9698									1.54803	0.0251481	2021	10-14 years	1.49874	1.59732																5.04458	0.434836	2035	20-24 years	4.1923	5.89685
								27.3718	0.914745	2022	10-14 years	25.5789	29.1647									1.51071	0.035562	2022	10-14 years	1.44101	1.58041																5.09966	0.075389	2018	5-9 years	4.9519	5.24742
								26.4395	0.956788	2023	10-14 years	24.5642	28.3148									1.48933	0.040406	2023	10-14 years	1.41013	1.56852																5.1596	0.464507	2037	25-29 years	4.24917	6.07004
								25.5484	0.993942	2024	10-14 years	23.6002	27.4965									1.46178	0.04469	2024	10-14 years	1.37418	1.54937																5.32946	0.407671	2030	15-19 years	4.53042	6.12849
								24.7104	1.02751	2025	10-14 years	22.6965	26.7243									1.42269	0.048116	2025	10-14 years	1.32838	1.51699																5.33724	0.524854	2041	30-34 years	4.30852	6.36595
								23.9303	1.05874	2026	10-14 years	21.8551	26.0054									1.36891	0.050342	2026	10-14 years	1.27024	1.46758																5.34233	0.583125	2046	35-39 years	4.1994	6.48526
								23.2102	1.089	2027	10-14 years	21.0758	25.3447									1.30248	0.0514828	2027	10-14 years	1.20157	1.40339																5.35084	0.0779521	2017	5-9 years	5.19805	5.50362
								22.5508	1.11963	2028	10-14 years	20.3564	24.7453									1.23107	0.0520243	2028	10-14 years	1.1291	1.33303																5.37253	0.0761239	2019	<5 years	5.22333	5.52173
								21.9445	1.15242	2029	10-14 years	19.6858	24.2033									1.16098	0.0522791	2029	10-14 years	1.05852	1.26345																5.52548	0.464808	2034	20-24 years	4.61446	6.4365
								21.377	1.18922	2030	10-14 years	19.0461	23.7078									1.09521	0.0524999	2030	10-14 years	0.992308	1.19811																5.59568	0.49192	2036	25-29 years	4.63152	6.55984
								20.8338	1.23159	2031	10-14 years	18.4199	23.2477									1.03374	0.0530461	2031	10-14 years	0.929772	1.13771																5.73435	0.081165	2016	5-9 years	5.57527	5.89343
								20.3051	1.28059	2032	10-14 years	17.7951	22.815									0.975774	0.0543018	2032	10-14 years	0.869342	1.08221																5.7706	0.554961	2040	30-34 years	4.68287	6.85832
								19.791	1.33646	2033	10-14 years	17.1715	22.4104									0.921153	0.0563287	2033	10-14 years	0.810749	1.03156																5.77607	0.617594	2045	35-39 years	4.56559	6.98656
								19.2908	1.399	2034	10-14 years	16.5488	22.0328									0.86967	0.059053	2034	10-14 years	0.753926	0.985414																5.83782	0.435073	2029	15-19 years	4.98507	6.69056
								18.8047	1.46776	2035	10-14 years	15.9279	21.6815									0.821194	0.0623349	2035	10-14 years	0.699018	0.943371																5.87333	0.692877	2050	40-44 years	4.51529	7.23136
								18.3321	1.54207	2036	10-14 years	15.3096	21.3546									0.775533	0.0660067	2036	10-14 years	0.64616	0.904906																5.93872	0.079825	2018	<5 years	5.78226	6.09518
								17.873	1.62124	2037	10-14 years	14.6954	21.0506									0.732564	0.0699153	2037	10-14 years	0.59553	0.869598																6.02818	0.494698	2033	20-24 years	5.05857	6.99779
								17.4268	1.70447	2038	10-14 years	14.086	20.7676									0.692112	0.0739251	2038	10-14 years	0.547219	0.837005																6.05034	0.519277	2035	25-29 years	5.03256	7.06812
								16.9936	1.79108	2039	10-14 years	13.4831	20.5041									0.654064	0.0779342	2039	10-14 years	0.501313	0.806815																6.05992	0.0818253	2021	10-14 years	5.89954	6.2203
								16.5728	1.88037	2040	10-14 years	12.8872	20.2583									0.61826	0.0818607	2040	10-14 years	0.457813	0.778707																6.11775	0.0842032	2015	5-9 years	5.95271	6.28279
								16.1644	1.97178	2041	10-14 years	12.2997	20.0291									0.584597	0.0856511	2041	10-14 years	0.416721	0.752473																6.15564	0.0827434	2020	10-14 years	5.99347	6.31782
								15.7679	2.06472	2042	10-14 years	11.721	19.8147									0.55293	0.0892637	2042	10-14 years	0.377973	0.727887																6.21978	0.584824	2039	30-34 years	5.07353	7.36604
								15.3833	2.1588	2043	10-14 years	11.152	19.6145									0.523166	0.0926778	2043	10-14 years	0.341518	0.704815																6.22536	0.651879	2044	35-39 years	4.94768	7.50305
								15.01	2.25358	2044	10-14 years	10.593	19.427									0.495176	0.0958767	2044	10-14 years	0.307258	0.683094																6.28561	0.0846092	2019	10-14 years	6.11978	6.45145
								14.6481	2.34878	2045	10-14 years	10.0445	19.2517									0.468875	0.0988596	2045	10-14 years	0.27511	0.66264																6.33022	0.732471	2049	40-44 years	4.89458	7.76587
								14.2971	2.44408	2046	10-14 years	9.50668	19.0875									0.444148	0.101625	2046	10-14 years	0.244963	0.643332																6.36896	0.462325	2028	15-19 years	5.4628	7.27512
								13.9569	2.53933	2047	10-14 years	8.97979	18.934									0.420918	0.104183	2047	10-14 years	0.21672	0.625117																6.42663	0.0839033	2017	<5 years	6.26218	6.59108
								13.627	2.6343	2048	10-14 years	8.4638	18.7902									0.399083	0.10654	2048	10-14 years	0.190264	0.607901																6.47634	0.0875421	2018	10-14 years	6.30476	6.64792
								13.3075	2.72891	2049	10-14 years	7.95883	18.6562									0.378573	0.108713	2049	10-14 years	0.165494	0.591651																6.52134	0.546312	2034	25-29 years	5.45056	7.59211
								12.9978	2.82303	2050	10-14 years	7.46465	18.5309									0.359292	0.110713	2050	10-14 years	0.142295	0.576289																6.55559	0.524625	2032	20-24 years	5.52733	7.58386
								75.1405	0.242191	1990	15-19 years	74.6658	75.6152									1.56845	0.0232445	1990	15-19 years	1.52289	1.61401																6.56558	0.0882676	2014	5-9 years	6.39257	6.73858
								74.1936	0.24616	1991	15-19 years	73.7111	74.676									1.52937	0.0226587	1991	15-19 years	1.48496	1.57378																6.68194	0.614062	2038	30-34 years	5.47838	7.8855
								73.2944	0.251237	1992	15-19 years	72.8019	73.7868									1.49103	0.0224183	1992	15-19 years	1.44709	1.53497																6.6879	0.685608	2043	35-39 years	5.34411	8.03169
								72.46	0.256607	1993	15-19 years	71.9571	72.963									1.46052	0.0222911	1993	15-19 years	1.41683	1.50421																6.75134	0.0911616	2017	10-14 years	6.57267	6.93002
								71.7191	0.261128	1994	15-19 years	71.2072	72.2309									1.44148	0.0222361	1994	15-19 years	1.3979	1.48507																6.8002	0.771543	2048	40-44 years	5.28797	8.31242
								71.0902	0.264248	1995	15-19 years	70.5723	71.6081									1.43406	0.0222484	1995	15-19 years	1.39046	1.47767																6.92654	0.489569	2027	15-19 years	5.96698	7.88609
								70.5319	0.266112	1996	15-19 years	70.0103	71.0534									1.43816	0.0223768	1996	15-19 years	1.3943	1.48202																6.97562	0.0896031	2016	<5 years	6.8	7.15124
								69.9865	0.266624	1997	15-19 years	69.464	70.5091									1.44869	0.0225705	1997	15-19 years	1.40445	1.49293																7.00626	0.572714	2033	25-29 years	5.88374	8.12878
								69.4394	0.265083	1998	15-19 years	68.9198	69.959									1.46244	0.0227375	1998	15-19 years	1.41787	1.50701																7.11002	0.554696	2031	20-24 years	6.02282	8.19723
								68.8637	0.260969	1999	15-19 years	68.3522	69.3752									1.47446	0.0227789	1999	15-19 years	1.42981	1.5191																7.12898	0.0952547	2016	10-14 years	6.94229	7.31568
								68.2155	0.254306	2000	15-19 years	67.7171	68.714									1.48061	0.0226435	2000	15-19 years	1.43623	1.52499																7.1322	0.0937172	2013	5-9 years	6.94851	7.31588
								67.3486	0.245418	2001	15-19 years	66.8676	67.8296									1.48116	0.022381	2001	15-19 years	1.4373	1.52503																7.1539	0.64229	2037	30-34 years	5.89502	8.41279
								66.2477	0.236121	2002	15-19 years	65.7849	66.7105									1.47835	0.0220811	2002	15-19 years	1.43508	1.52163																7.15991	0.718301	2042	35-39 years	5.75204	8.56778
								65.0309	0.228069	2003	15-19 years	64.5839	65.4779									1.47402	0.0217924	2003	15-19 years	1.43131	1.51673																7.2801	0.809619	2047	40-44 years	5.69324	8.86695
								63.8062	0.222208	2004	15-19 years	63.3707	64.2418									1.47057	0.0215722	2004	15-19 years	1.42829	1.51285																7.46834	0.0986596	2015	10-14 years	7.27496	7.66171
								62.6763	0.219124	2005	15-19 years	62.2468	63.1058									1.46952	0.0214726	2005	15-19 years	1.42743	1.5116																7.48037	0.0956664	2015	<5 years	7.29286	7.66788
								61.5945	0.219088	2006	15-19 years	61.1651	62.0239									1.47173	0.0215624	2006	15-19 years	1.42947	1.514																7.50118	0.598083	2032	25-29 years	6.32893	8.67342
								60.4893	0.221303	2007	15-19 years	60.0555	60.923									1.47602	0.0217967	2007	15-19 years	1.4333	1.51874																7.51237	0.51687	2026	15-19 years	6.49931	8.52544
								59.4208	0.225389	2008	15-19 years	58.979	59.8626									1.48106	0.0221121	2008	15-19 years	1.43772	1.5244																7.52906	0.0980132	2012	5-9 years	7.33696	7.72117
								58.4495	0.23106	2009	15-19 years	57.9966	58.9024									1.48528	0.0224641	2009	15-19 years	1.44125	1.52931																7.63125	0.66911	2036	30-34 years	6.3198	8.94271
								57.6384	0.237703	2010	15-19 years	57.1725	58.1043									1.48775	0.022817	2010	15-19 years	1.44303	1.53247																7.63762	0.749556	2041	35-39 years	6.16849	9.10675
								57.065	0.244304	2011	15-19 years	56.5862	57.5438									1.49293	0.0231808	2011	15-19 years	1.4475	1.53837																7.68776	0.584629	2030	20-24 years	6.54189	8.83363
								56.6745	0.250547	2012	15-19 years	56.1835	57.1656									1.50408	0.0235708	2012	15-19 years	1.45788	1.55028																7.76542	0.84618	2046	40-44 years	6.10691	9.42393
								56.3339	0.256279	2013	15-19 years	55.8316	56.8362									1.51656	0.0239505	2013	15-19 years	1.46961	1.5635																7.77672	0.10101	2011	5-9 years	7.57874	7.97469
								55.9159	0.261222	2014	15-19 years	55.4039	56.4279									1.52811	0.0243031	2014	15-19 years	1.48048	1.57575																7.85271	0.0999469	2014	<5 years	7.65682	8.04861
								55.2923	0.264777	2015	15-19 years	54.7733	55.8112									1.53773	0.0246016	2015	15-19 years	1.48951	1.58595																7.86298	0.926261	2050	45-49 years	6.04751	9.67845
								54.1525	0.265795	2016	15-19 years	53.6316	54.6735									1.54327	0.0248204	2016	15-19 years	1.49463	1.59192																7.88553	0.10317	2007	5-9 years	7.68331	8.08774
								52.6156	0.264344	2017	15-19 years	52.0975	53.1337									1.54348	0.0249463	2017	15-19 years	1.49458	1.59237																8.00211	0.622107	2031	25-29 years	6.78278	9.22144
								51.2107	0.262019	2018	15-19 years	50.6971	51.7243									1.54219	0.0250237	2018	15-19 years	1.49314	1.59124																8.05015	0.103203	2014	10-14 years	7.84788	8.25243
								50.4829	0.260308	2019	15-19 years	49.9727	50.9931									1.54451	0.0251251	2019	15-19 years	1.49527	1.59376																8.10858	0.694162	2035	30-34 years	6.74802	9.46914
								50.6094	0.259493	2020	15-19 years	50.1008	51.118									1.55659	0.025352	2020	15-19 years	1.5069	1.60628																8.11492	0.778882	2040	35-39 years	6.58831	9.64153
								50.9342	0.257692	2021	15-19 years	50.4291	51.4393									1.56572	0.0257824	2021	15-19 years	1.51519	1.61625																8.12321	0.544034	2025	15-19 years	7.0569	9.18951
								45.5732	1.51438	2022	15-19 years	42.605	48.5414									1.56408	0.0366743	2022	15-19 years	1.4922	1.63596																8.1807	0.102801	2013	<5 years	7.97921	8.38219
								44.1538	1.58823	2023	15-19 years	41.0408	47.2667									1.54423	0.0416933	2023	15-19 years	1.46251	1.62595																8.24249	0.10509	2010	5-9 years	8.03651	8.44847
								42.7635	1.65298	2024	15-19 years	39.5237	46.0034									1.52056	0.0460897	2024	15-19 years	1.43022	1.61089																8.25066	0.880715	2045	40-44 years	6.52446	9.97686
								41.3933	1.7093	2025	15-19 years	38.0431	44.7436									1.49585	0.0500731	2025	15-19 years	1.39771	1.594																8.28666	0.614182	2029	20-24 years	7.08286	9.49045
								40.0316	1.75756	2026	15-19 years	36.5867	43.4764									1.47302	0.0537598	2026	15-19 years	1.36765	1.57839																8.32253	0.96162	2049	45-49 years	6.43775	10.2073
								38.6804	1.79846	2027	15-19 years	35.1555	42.2054									1.45282	0.0572291	2027	15-19 years	1.34066	1.56499																8.37555	0.105844	2006	5-9 years	8.1681	8.58301
								37.3636	1.83324	2028	15-19 years	33.7704	40.9567									1.43227	0.0604892	2028	15-19 years	1.31371	1.55083																8.41397	0.106875	2008	5-9 years	8.20449	8.62344
								36.1055	1.86359	2029	15-19 years	32.4529	39.7581									1.40584	0.0633804	2029	15-19 years	1.28161	1.53006																8.50268	0.644436	2030	25-29 years	7.23959	9.76578
								34.9219	1.89111	2030	15-19 years	31.2153	38.6284									1.36825	0.0655145	2030	15-19 years	1.23984	1.49666																8.56477	0.106719	2013	10-14 years	8.3556	8.77394
								33.8205	1.91734	2031	15-19 years	30.0625	37.5785									1.31659	0.0665186	2031	15-19 years	1.18621	1.44696																8.58292	0.717247	2034	30-34 years	7.17711	9.98872
								32.8035	1.94378	2032	15-19 years	28.9937	36.6133									1.25271	0.0664591	2032	15-19 years	1.12245	1.38297																8.58472	0.105642	2012	<5 years	8.37766	8.79178
								31.8727	1.97207	2033	15-19 years	28.0074	35.7379									1.18408	0.0658182	2033	15-19 years	1.05507	1.31308																8.58958	0.806099	2039	35-39 years	7.00963	10.1695
								31.0163	2.00402	2034	15-19 years	27.0884	34.9442									1.11667	0.0649498	2034	15-19 years	0.989371	1.24397																8.7219	0.0989736	2007	10-14 years	8.52791	8.91588
								30.2152	2.04153	2035	15-19 years	26.2138	34.2166									1.05346	0.0641128	2035	15-19 years	0.927794	1.17912																8.73281	0.912941	2044	40-44 years	6.94345	10.5222
								29.4479	2.08619	2036	15-19 years	25.359	33.5369									0.994339	0.0635878	2036	15-19 years	0.869707	1.11897																8.75605	0.570808	2024	15-19 years	7.63727	9.87484
								28.7016	2.1393	2037	15-19 years	24.5086	32.8946									0.938621	0.0636876	2037	15-19 years	0.813794	1.06345																8.76785	0.109073	2009	5-9 years	8.55407	8.98163
								27.9754	2.20143	2038	15-19 years	23.6606	32.2902									0.886085	0.0644911	2038	15-19 years	0.759683	1.01249																8.77772	0.994515	2048	45-49 years	6.82847	10.727
								27.2694	2.2727	2039	15-19 years	22.8149	31.7239									0.8366	0.0659801	2039	15-19 years	0.707279	0.96592																8.9029	0.642958	2028	20-24 years	7.6427	10.1631
								26.5827	2.35277	2040	15-19 years	21.9712	31.1941									0.789972	0.0680611	2040	15-19 years	0.656572	0.923371																8.94056	0.108817	2012	10-14 years	8.72728	9.15385
								25.9155	2.44108	2041	15-19 years	21.131	30.7									0.746079	0.0706115	2041	15-19 years	0.607681	0.884478																8.99785	0.102952	2008	10-14 years	8.79607	9.19964
								25.2669	2.53679	2042	15-19 years	20.2948	30.239									0.704746	0.0734937	2042	15-19 years	0.560699	0.848794																9.00054	0.664952	2029	25-29 years	7.69724	10.3038
								24.637	2.63907	2043	15-19 years	19.4644	29.8095									0.66586	0.0765858	2043	15-19 years	0.515751	0.815968																9.05334	0.738294	2033	30-34 years	7.60628	10.5004
								24.0249	2.74696	2044	15-19 years	18.6409	29.409									0.629258	0.0797776	2044	15-19 years	0.472894	0.785623																9.0599	0.831055	2038	35-39 years	7.43103	10.6888
								23.4308	2.85964	2045	15-19 years	17.8259	29.0357									0.594838	0.0829862	2045	15-19 years	0.432185	0.757491																9.09864	0.108545	2011	<5 years	8.88589	9.31139
								22.8538	2.97621	2046	15-19 years	17.0205	28.6872									0.562454	0.0861419	2046	15-19 years	0.393616	0.731292																9.21092	0.942752	2043	40-44 years	7.36313	11.0587
								22.294	3.09597	2047	15-19 years	16.2259	28.3621									0.53201	0.0891996	2047	15-19 years	0.357179	0.706841																9.23033	1.02514	2047	45-49 years	7.22105	11.2396
								21.7506	3.21817	2048	15-19 years	15.443	28.0582									0.503375	0.0921222	2048	15-19 years	0.322815	0.683934																9.2317	0.110125	2005	5-9 years	9.01585	9.44754
								21.2236	3.34228	2049	15-19 years	14.6727	27.7745									0.476464	0.0948917	2049	15-19 years	0.290477	0.662452																9.26337	0.0994149	2006	10-14 years	9.06852	9.45822
								20.7122	3.46772	2050	15-19 years	13.9154	27.5089									0.451155	0.0974913	2050	15-19 years	0.260072	0.642238																9.40766	0.596887	2023	15-19 years	8.23777	10.5776
								100.223	0.274425	1990	20-24 years	99.6853	100.761									1.42559	0.0213679	1990	20-24 years	1.38371	1.46747																9.4939	0.683544	2028	25-29 years	8.15416	10.8337
								99.4834	0.274123	1991	20-24 years	98.9461	100.021									1.38829	0.0206144	1991	20-24 years	1.34789	1.42869																9.52076	0.757408	2032	30-34 years	8.03624	11.0053
								98.6815	0.274898	1992	20-24 years	98.1427	99.2203									1.35056	0.0201973	1992	20-24 years	1.31098	1.39015																9.52761	0.853919	2037	35-39 years	7.85393	11.2013
								97.871	0.276357	1993	20-24 years	97.3293	98.4126									1.3201	0.0199106	1993	20-24 years	1.28107	1.35912																9.53227	0.670556	2027	20-24 years	8.21798	10.8466
								97.0881	0.278839	1994	20-24 years	96.5416	97.6346									1.30088	0.0197672	1994	20-24 years	1.26214	1.33963																9.67981	1.0535	2046	45-49 years	7.61496	11.7447
								96.386	0.282767	1995	20-24 years	95.8318	96.9402									1.2933	0.0197823	1995	20-24 years	1.25453	1.33207																9.68592	0.970258	2042	40-44 years	7.78422	11.5876
								95.6894	0.288215	1996	20-24 years	95.1245	96.2543									1.29601	0.0199769	1996	20-24 years	1.25686	1.33517																9.83365	0.113537	2011	10-14 years	9.61112	10.0562
								94.9091	0.294647	1997	20-24 years	94.3316	95.4866									1.30459	0.0202935	1997	20-24 years	1.26482	1.34437																9.85331	0.112175	2004	5-9 years	9.63345	10.0732
								94.0996	0.30119	1998	20-24 years	93.5093	94.69									1.31626	0.0206453	1998	20-24 years	1.2758	1.35673																9.98459	0.70037	2027	25-29 years	8.61186	11.3573
								93.3234	0.306542	1999	20-24 years	92.7226	93.9242									1.327	0.020933	1999	20-24 years	1.28597	1.36803																9.98548	0.774685	2031	30-34 years	8.46709	11.5039
								92.6269	0.310063	2000	20-24 years	92.0191	93.2346									1.33427	0.0211143	2000	20-24 years	1.29289	1.37566																9.99213	0.874712	2036	35-39 years	8.2777	11.7066
								91.9655	0.311904	2001	20-24 years	91.3542	92.5769									1.33712	0.0212106	2001	20-24 years	1.29555	1.37869																10.0196	0.113515	2010	<5 years	9.79711	10.2421
								91.2713	0.311896	2002	20-24 years	90.66	91.8826									1.33758	0.0212534	2002	20-24 years	1.29592	1.37924																10.0728	0.621901	2022	15-19 years	8.85383	11.2917
								90.535	0.309232	2003	20-24 years	89.9289	91.1411									1.33603	0.0211985	2003	20-24 years	1.29448	1.37758																10.118	1.07881	2045	45-49 years	8.00352	12.2324
								89.7416	0.303376	2004	20-24 years	89.147	90.3362									1.33399	0.0210403	2004	20-24 years	1.29275	1.37523																10.1581	0.995538	2041	40-44 years	8.20686	12.1094
								88.8755	0.294529	2005	20-24 years	88.2982	89.4527									1.33298	0.0208118	2005	20-24 years	1.29219	1.37377																10.1689	0.696591	2026	20-24 years	8.80358	11.5342
								87.8504	0.283422	2006	20-24 years	87.2949	88.406									1.33372	0.0205693	2006	20-24 years	1.29341	1.37404																10.238	0.112427	2009	10-14 years	10.0177	10.4584
								86.7066	0.272353	2007	20-24 years	86.1728	87.2404									1.33568	0.0203522	2007	20-24 years	1.29579	1.37557																10.3042	0.101824	2005	10-14 years	10.1047	10.5038
								85.587	0.263235	2008	20-24 years	85.071	86.1029									1.33793	0.0201676	2008	20-24 years	1.2984	1.37746																10.4381	0.789579	2030	30-34 years	8.89056	11.9857
								84.6257	0.257153	2009	20-24 years	84.1217	85.1297									1.33896	0.0200279	2009	20-24 years	1.29971	1.37822																10.445	0.892841	2035	35-39 years	8.69507	12.195
								83.9491	0.254797	2010	20-24 years	83.4497	84.4485									1.33865	0.0199789	2010	20-24 years	1.29949	1.37781																10.472	0.71548	2026	25-29 years	9.06965	11.8743
								83.8952	0.257158	2011	20-24 years	83.3911	84.3992									1.34047	0.0200881	2011	20-24 years	1.30109	1.37984																10.4844	0.113684	2003	5-9 years	10.2616	10.7072
								84.4317	0.263506	2012	20-24 years	83.9153	84.9482									1.34894	0.0203559	2012	20-24 years	1.30904	1.38884																10.5123	0.116057	2010	10-14 years	10.2848	10.7398
								85.1344	0.272664	2013	20-24 years	84.5999	85.6688									1.35979	0.020719	2013	20-24 years	1.31918	1.4004																10.5434	1.10103	2044	45-49 years	8.38542	12.7015
								85.5875	0.283441	2014	20-24 years	85.0319	86.143									1.3707	0.0211355	2014	20-24 years	1.32927	1.41212																10.618	1.01781	2040	40-44 years	8.62308	12.6129
								85.3935	0.294024	2015	20-24 years	84.8172	85.9698									1.37992	0.0215523	2015	20-24 years	1.33767	1.42216																10.6932	1.2584	2050	50-54 years	8.2267	13.1596
								84.0156	0.301531	2016	20-24 years	83.4246	84.6066									1.3843	0.0218939	2016	20-24 years	1.34139	1.42721																10.8056	0.720755	2025	20-24 years	9.39288	12.2182
								81.7996	0.306122	2017	20-24 years	81.1996	82.3996									1.38284	0.0221448	2017	20-24 years	1.33944	1.42624																10.8783	0.802185	2029	30-34 years	9.30597	12.4505
								79.6739	0.309699	2018	20-24 years	79.0669	80.2809									1.3812	0.022372	2018	20-24 years	1.33735	1.42505																10.8849	0.908315	2034	35-39 years	9.10458	12.6652
								78.5641	0.314309	2019	20-24 years	77.9481	79.1802									1.38578	0.0226749	2019	20-24 years	1.34133	1.43022																10.9473	0.728448	2025	25-29 years	9.51951	12.375
								78.7416	0.320505	2020	20-24 years	78.1134	79.3698									1.40243	0.023164	2020	20-24 years	1.35703	1.44783																10.9673	1.12141	2043	45-49 years	8.76936	13.1653
								79.3731	0.326435	2021	20-24 years	78.7333	80.0129									1.41982	0.0239659	2021	20-24 years	1.37285	1.46679																11.0651	1.03713	2039	40-44 years	9.03227	13.0978
								71.2496	2.36055	2022	20-24 years	66.6229	75.8763									1.44757	0.0339078	2022	20-24 years	1.38111	1.51403																11.1429	1.28628	2049	50-54 years	8.62177	13.664
								69.2682	2.48403	2023	20-24 years	64.3995	74.1369									1.44642	0.0390559	2023	20-24 years	1.36987	1.52297																11.2164	0.120506	2009	<5 years	10.9802	11.4526
								67.2893	2.59288	2024	20-24 years	62.2073	72.3714									1.44286	0.0437284	2024	20-24 years	1.35715	1.52856																11.3163	0.813399	2028	30-34 years	9.72204	12.9106
								65.3205	2.68864	2025	20-24 years	60.0507	70.5902									1.43679	0.0480297	2025	20-24 years	1.34265	1.53093																11.3231	0.922192	2033	35-39 years	9.51564	13.1306
								63.3585	2.77243	2026	20-24 years	57.9245	68.7925									1.42748	0.0520011	2026	20-24 years	1.32556	1.5294																11.3516	0.103356	2004	10-14 years	11.149	11.5541
								61.4093	2.84532	2027	20-24 years	55.8325	66.9861									1.41418	0.0556316	2027	20-24 years	1.30514	1.52321																11.4063	1.14159	2042	45-49 years	9.16882	13.6439
								59.4978	2.90851	2028	20-24 years	53.7971	65.1985									1.39624	0.058861	2028	20-24 years	1.28087	1.5116																11.4089	0.73933	2024	25-29 years	9.9598	12.858
								57.6264	2.96271	2029	20-24 years	51.8195	63.4334									1.37489	0.0617584	2029	20-24 years	1.25385	1.49594																11.4383	0.742882	2024	20-24 years	9.98225	12.8943
								55.781	3.00796	2030	20-24 years	49.8854	61.6766									1.35256	0.0644525	2030	20-24 years	1.22624	1.47889																11.51	1.05461	2038	40-44 years	9.44293	13.577
								53.9478	3.04413	2031	20-24 years	47.9813	59.9143									1.33198	0.0670511	2031	20-24 years	1.20056	1.4634																11.5903	1.31204	2048	50-54 years	9.01866	14.1619
								52.1279	3.07176	2032	20-24 years	46.1073	58.1486									1.31372	0.069597	2032	20-24 years	1.17731	1.45014																11.6511	0.117511	2002	5-9 years	11.4208	11.8814
								50.355	3.09279	2033	20-24 years	44.2932	56.4169									1.2952	0.0720163	2033	20-24 years	1.15404	1.43635																11.7706	0.824473	2027	30-34 years	10.1546	13.3865
								48.6604	3.10958	2034	20-24 years	42.5656	54.7551									1.2713	0.0740623	2034	20-24 years	1.12614	1.41646																11.7771	0.935836	2032	35-39 years	9.94283	13.6113
								47.0668	3.12444	2035	20-24 years	40.9429	53.1907									1.23737	0.0753355	2035	20-24 years	1.08971	1.38503																11.8689	0.749045	2023	25-29 years	10.4008	13.337
								45.5833	3.13926	2036	20-24 years	39.4304	51.7363									1.19066	0.0754841	2036	20-24 years	1.04271	1.33861																11.8716	1.16254	2041	45-49 years	9.593	14.1502
								44.2141	3.15597	2037	20-24 years	38.0284	50.3998									1.13294	0.0745741	2037	20-24 years	0.986771	1.2791																11.9713	1.07187	2037	40-44 years	9.87045	14.0722
								42.9603	3.17644	2038	20-24 years	36.7345	49.1861									1.07087	0.0730968	2038	20-24 years	0.927604	1.21414																12.0403	0.12511	2021	15-19 years	11.7951	12.2856
								41.8075	3.20264	2039	20-24 years	35.5303	48.0847									1.00996	0.071438	2039	20-24 years	0.869941	1.14998																12.0542	1.33774	2047	50-54 years	9.43219	14.6761
								40.7284	3.23623	2040	20-24 years	34.3854	47.0714									0.952788	0.0698504	2040	20-24 years	0.815882	1.0897																12.0591	0.103117	2003	10-14 years	11.857	12.2612
								39.6956	3.27876	2041	20-24 years	33.2693	46.122									0.899361	0.0685556	2041	20-24 years	0.764992	1.03373																12.0659	0.762929	2023	20-24 years	10.5705	13.5612
								38.6903	3.3315	2042	20-24 years	32.1605	45.22									0.84897	0.0677874	2042	20-24 years	0.716107	0.981833																12.11	0.126769	2020	15-19 years	11.8615	12.3584
								37.7126	3.39554	2043	20-24 years	31.0574	44.3679									0.801487	0.0676284	2043	20-24 years	0.668936	0.934039																12.1436	0.127516	2019	15-19 years	11.8937	12.3935
								36.7615	3.47123	2044	20-24 years	29.9579	43.5651									0.75673	0.0680803	2044	20-24 years	0.623293	0.890168																12.2514	0.836001	2026	30-34 years	10.6129	13.89
								35.8371	3.55854	2045	20-24 years	28.8623	42.8118									0.714586	0.0690934	2045	20-24 years	0.579162	0.850009																12.2581	0.950019	2031	35-39 years	10.3961	14.1202
								34.9382	3.65694	2046	20-24 years	27.7706	42.1058									0.674886	0.0705771	2046	20-24 years	0.536555	0.813217																12.305	0.127354	2008	<5 years	12.0554	12.5546
								34.065	3.76573	2047	20-24 years	26.6842	41.4458									0.637525	0.0724307	2047	20-24 years	0.495561	0.779489																12.3352	0.128456	2018	15-19 years	12.0834	12.587
								33.2163	3.88391	2048	20-24 years	25.6039	40.8288									0.602351	0.074547	2048	20-24 years	0.456239	0.748463																12.3454	0.758725	2022	25-29 years	10.8583	13.8325
								32.3923	4.01054	2049	20-24 years	24.5317	40.253									0.569265	0.0768337	2049	20-24 years	0.418671	0.719859																12.3615	1.18412	2040	45-49 years	10.0406	14.6824
								31.5917	4.14445	2050	20-24 years	23.4686	39.7148									0.538125	0.0792055	2050	20-24 years	0.382882	0.693367																12.4382	0.128364	2017	15-19 years	12.1866	12.6898
								125.562	0.33671	1990	25-29 years	124.902	126.222									1.37376	0.0215907	1990	25-29 years	1.33144	1.41608																12.4597	1.08974	2036	40-44 years	10.3238	14.5956
								125.304	0.323134	1991	25-29 years	124.671	125.937									1.33605	0.0204112	1991	25-29 years	1.29604	1.37605																12.5452	1.3644	2046	50-54 years	9.87094	15.2194
								124.945	0.313595	1992	25-29 years	124.33	125.56									1.29811	0.0196722	1992	25-29 years	1.25955	1.33667																12.6289	0.12818	2016	15-19 years	12.3776	12.8801
								124.508	0.308646	1993	25-29 years	123.903	125.113									1.26795	0.0191824	1993	25-29 years	1.23035	1.30555																12.6895	0.781073	2022	20-24 years	11.1586	14.2205
								124.002	0.306679	1994	25-29 years	123.401	124.603									1.24905	0.0189002	1994	25-29 years	1.212	1.28609																12.7023	0.102952	2002	10-14 years	12.5005	12.9041
								123.466	0.30663	1995	25-29 years	122.865	124.067									1.24238	0.0188059	1995	25-29 years	1.20552	1.27924																12.7191	0.120014	2001	5-9 years	12.4839	12.9543
								122.676	0.307429	1996	25-29 years	122.073	123.279									1.24541	0.0188699	1996	25-29 years	1.20843	1.2824																12.7584	0.848022	2025	30-34 years	11.0963	14.4205
								121.523	0.308361	1997	25-29 years	120.918	122.127									1.25323	0.0190254	1997	25-29 years	1.21594	1.29052																12.7648	0.964679	2030	35-39 years	10.874	14.6555
								120.269	0.309435	1998	25-29 years	119.663	120.876									1.26363	0.019217	1998	25-29 years	1.22597	1.3013																12.8749	1.20608	2039	45-49 years	10.511	15.2388
								119.142	0.311448	1999	25-29 years	118.532	119.753									1.27368	0.0194097	1999	25-29 years	1.23564	1.31173																12.9423	0.127936	2015	15-19 years	12.6915	13.193
								118.366	0.31527	2000	25-29 years	117.748	118.984									1.28068	0.0195886	2000	25-29 years	1.24228	1.31907																12.9746	1.10819	2035	40-44 years	10.8025	15.1466
								118.046	0.321431	2001	25-29 years	117.416	118.676									1.28434	0.0197831	2001	25-29 years	1.24557	1.32312																13.0628	1.39196	2045	50-54 years	10.3346	15.7911
								117.986	0.329268	2002	25-29 years	117.34	118.631									1.28624	0.0200005	2002	25-29 years	1.24704	1.32545																13.1702	0.126633	2014	15-19 years	12.922	13.4184
								117.973	0.337459	2003	25-29 years	117.311	118.634									1.28699	0.0201954	2003	25-29 years	1.2474	1.32657																13.2891	0.86032	2024	30-34 years	11.6029	14.9753
								117.819	0.344172	2004	25-29 years	117.145	118.494									1.28768	0.0203388	2004	25-29 years	1.24781	1.32754																13.2956	0.979633	2029	35-39 years	11.3755	15.2157
								117.342	0.348322	2005	25-29 years	116.659	118.024									1.28979	0.0204451	2005	25-29 years	1.24971	1.32986																13.3585	0.124681	2013	15-19 years	13.1141	13.6029
								116.428	0.350024	2006	25-29 years	115.742	117.114									1.29278	0.0205435	2006	25-29 years	1.25251	1.33304																13.4081	1.22792	2038	45-49 years	11.0014	15.8149
								115.237	0.349449	2007	25-29 years	114.552	115.922									1.29565	0.0206233	2007	25-29 years	1.25523	1.33607																13.4524	0.134333	2007	<5 years	13.1891	13.7157
								113.984	0.346061	2008	25-29 years	113.306	114.662									1.29767	0.0206278	2008	25-29 years	1.25724	1.3381																13.5135	1.1269	2034	40-44 years	11.3047	15.7222
								112.878	0.33959	2009	25-29 years	112.212	113.543									1.29726	0.0205117	2009	25-29 years	1.25705	1.33746																13.5371	0.120461	2000	5-9 years	13.301	13.7732
								112.128	0.330519	2010	25-29 years	111.48	112.776									1.29498	0.0203015	2010	25-29 years	1.25519	1.33477																13.5378	0.104153	2001	10-14 years	13.3337	13.7419
								112.497	0.320797	2011	25-29 years	111.868	113.126									1.29609	0.0201015	2011	25-29 years	1.25669	1.33549																13.6046	1.42001	2044	50-54 years	10.8214	16.3879
								114.102	0.312978	2012	25-29 years	113.489	114.716									1.30333	0.0199638	2012	25-29 years	1.2642	1.34246																13.806	0.123591	2012	15-19 years	13.5638	14.0483
								116.143	0.307829	2013	25-29 years	115.539	116.746									1.31313	0.0198857	2013	25-29 years	1.27416	1.35211																13.841	0.87263	2023	30-34 years	12.1306	15.5513
								117.787	0.305408	2014	25-29 years	117.188	118.385									1.32237	0.0198616	2014	25-29 years	1.28344	1.3613																13.8471	0.994487	2028	35-39 years	11.8979	15.7963
								118.19	0.305413	2015	25-29 years	117.592	118.789									1.32973	0.0199094	2015	25-29 years	1.29071	1.36876																13.9588	1.24928	2037	45-49 years	11.5102	16.4074
								116.286	0.307088	2016	25-29 years	115.684	116.888									1.33225	0.0200502	2016	25-29 years	1.29295	1.37155																13.9661	1.64272	2050	55-59 years	10.7463	17.1858
								112.742	0.310108	2017	25-29 years	112.134	113.35									1.33051	0.0202587	2017	25-29 years	1.2908	1.37021																14.0273	0.117077	2019	25-29 years	13.7979	14.2568
								109.304	0.31582	2018	25-29 years	108.685	109.923									1.32999	0.0205566	2018	25-29 years	1.28969	1.37028																14.0739	1.14552	2033	40-44 years	11.8287	16.3191
								107.678	0.325975	2019	25-29 years	107.039	108.317									1.33637	0.0209953	2019	25-29 years	1.29522	1.37752																14.098	0.122095	2020	25-29 years	13.8587	14.3373
								108.326	0.340225	2020	25-29 years	107.66	108.993									1.35343	0.0216261	2020	25-29 years	1.31105	1.39582																14.168	1.4481	2043	50-54 years	11.3298	17.0063
								109.339	0.353581	2021	25-29 years	108.646	110.032									1.37099	0.0225112	2021	25-29 years	1.32687	1.41512																14.229	0.113436	2018	25-29 years	14.0067	14.4514
								101.516	3.358	2022	25-29 years	94.9342	108.098									1.39683	0.0325532	2022	25-29 years	1.33303	1.46064																14.3512	0.106099	2000	10-14 years	14.1432	14.5591
								99.4629	3.56108	2023	25-29 years	92.4831	106.443									1.39757	0.0375823	2023	25-29 years	1.32391	1.47123																14.3857	0.127582	2021	25-29 years	14.1356	14.6357
								97.2978	3.74301	2024	25-29 years	89.9615	104.634									1.39824	0.0422374	2024	25-29 years	1.31545	1.48103																14.4103	0.884683	2022	30-34 years	12.6763	16.1442
								95.0211	3.90454	2025	25-29 years	87.3682	102.674									1.39942	0.0466586	2025	25-29 years	1.30797	1.49087																14.4166	1.00896	2027	35-39 years	12.439	16.3941
								92.6319	4.04628	2026	25-29 years	84.7012	100.563									1.40084	0.0509281	2026	25-29 years	1.30103	1.50066																14.4645	0.120593	1999	5-9 years	14.2281	14.7009
								90.1543	4.1696	2027	25-29 years	81.9819	98.3267									1.40178	0.0550698	2027	25-29 years	1.29385	1.50972																14.5181	1.26939	2036	45-49 years	12.0301	17.0061
								87.6489	4.27667	2028	25-29 years	79.2666	96.0311									1.40067	0.0590064	2028	25-29 years	1.28502	1.51633																14.5454	1.67836	2049	55-59 years	11.2558	17.835
								85.1479	4.36928	2029	25-29 years	76.5841	93.7117									1.39729	0.0627268	2029	25-29 years	1.27434	1.52023																14.6247	0.123673	2011	15-19 years	14.3823	14.8671
								82.6579	4.44846	2030	25-29 years	73.939	91.3769									1.39142	0.0662341	2030	25-29 years	1.2616	1.52124																14.6519	1.1636	2032	40-44 years	12.3713	16.9326
								80.1781	4.51498	2031	25-29 years	71.3287	89.0274									1.38247	0.0695018	2031	25-29 years	1.24625	1.51869																14.7246	0.141363	2006	<5 years	14.4475	15.0016
								77.7128	4.56961	2032	25-29 years	68.7564	86.6693									1.36959	0.0724762	2032	25-29 years	1.22754	1.51165																14.7491	1.47566	2042	50-54 years	11.8568	17.6414
								75.2965	4.61414	2033	25-29 years	66.2528	84.3402									1.35228	0.0750775	2033	25-29 years	1.20513	1.49943																14.761	0.111756	2017	25-29 years	14.5419	14.98
								72.9296	4.64901	2034	25-29 years	63.8175	82.0417									1.33162	0.0773642	2034	25-29 years	1.17998	1.48325																14.9265	0.108399	1999	10-14 years	14.714	15.139
								70.5966	4.67391	2035	25-29 years	61.4357	79.7575									1.31005	0.0794812	2035	25-29 years	1.15427	1.46583																14.9951	1.02247	2026	35-39 years	12.991	16.9991
								68.2777	4.6881	2036	25-29 years	59.089	77.4664									1.29012	0.0815639	2036	25-29 years	1.13025	1.44998																15.0717	1.28718	2035	45-49 years	12.5488	17.5946
								65.9768	4.69227	2037	25-29 years	56.78	75.1737									1.2725	0.083662	2037	25-29 years	1.10852	1.43648																15.1095	0.11948	1998	5-9 years	14.8754	15.3437
								63.7341	4.68919	2038	25-29 years	54.5433	72.9249									1.25456	0.0856506	2038	25-29 years	1.08668	1.42243																15.147	1.71411	2048	55-59 years	11.7873	18.5067
								61.5914	4.68244	2039	25-29 years	52.4138	70.769									1.23147	0.0872203	2039	25-29 years	1.06052	1.40242																15.2398	1.18057	2031	40-44 years	12.9259	17.5537
								59.5755	4.67503	2040	25-29 years	50.4124	68.7385									1.19861	0.0879356	2040	25-29 years	1.02626	1.37096																15.34	1.50189	2041	50-54 years	12.3963	18.2837
								57.6997	4.66952	2041	25-29 years	48.5475	66.852									1.15341	0.0874412	2041	25-29 years	0.982028	1.3248																15.353	0.111269	1998	10-14 years	15.1349	15.5711
								55.9676	4.66809	2042	25-29 years	46.8182	65.1171									1.0975	0.0858117	2042	25-29 years	0.929313	1.26569																15.3549	0.128531	2016	20-24 years	15.103	15.6068
								54.3824	4.67313	2043	25-29 years	45.2231	63.5418									1.03743	0.0835871	2043	25-29 years	0.873598	1.20126																15.359	0.138581	2019	20-24 years	15.0873	15.6306
								52.9241	4.68634	2044	25-29 years	43.7389	62.1094									0.978423	0.0811983	2044	25-29 years	0.819274	1.13757																15.3691	0.111233	2016	25-29 years	15.151	15.5871
								51.5599	4.70913	2045	25-29 years	42.33	60.7898									0.923078	0.0789185	2045	25-29 years	0.768397	1.07776																15.385	0.132381	2017	20-24 years	15.1255	15.6445
								50.2534	4.74249	2046	25-29 years	40.9581	59.5487									0.871321	0.0769337	2046	25-29 years	0.720531	1.02211																15.4069	0.110384	2019	30-34 years	15.1905	15.6232
								48.9824	4.78775	2047	25-29 years	39.5984	58.3664									0.822537	0.0754406	2047	25-29 years	0.674674	0.970401																15.4524	0.136016	2018	20-24 years	15.1858	15.719
								47.7455	4.84622	2048	25-29 years	38.247	57.2441									0.776537	0.074514	2048	25-29 years	0.63049	0.922585																15.4628	0.123164	2010	15-19 years	15.2214	15.7042
								46.543	4.91872	2049	25-29 years	36.9024	56.1837									0.733206	0.0741731	2049	25-29 years	0.587826	0.878585																15.5129	0.110701	2020	30-34 years	15.2959	15.7298
								45.3733	5.00532	2050	25-29 years	35.5628	55.1837									0.692368	0.0743826	2050	25-29 years	0.546579	0.838158																15.5633	0.142103	2020	20-24 years	15.2847	15.8418
								151.419	0.412573	1990	30-34 years	150.61	152.227									1.49505	0.0241048	1990	30-34 years	1.44781	1.5423																15.5649	0.12519	2015	20-24 years	15.3195	15.8103
								151.482	0.417428	1991	30-34 years	150.664	152.3									1.45545	0.0232208	1991	30-34 years	1.40993	1.50096																15.5678	1.03428	2025	35-39 years	13.5406	17.5949
								151.285	0.413523	1992	30-34 years	150.474	152.095									1.41514	0.0225476	1992	30-34 years	1.37095	1.45933																15.6095	1.30181	2034	45-49 years	13.0579	18.161
								150.916	0.39941	1993	30-34 years	150.133	151.699									1.38218	0.0218356	1993	30-34 years	1.33939	1.42498																15.6874	0.116789	2013	20-24 years	15.4585	15.9163
								150.502	0.381813	1994	30-34 years	149.754	151.251									1.36091	0.0211984	1994	30-34 years	1.31936	1.40246																15.7178	0.113039	2018	30-34 years	15.4963	15.9394
								150.127	0.365401	1995	30-34 years	149.411	150.843									1.35337	0.0207365	1995	30-34 years	1.31273	1.39402																15.7355	0.111054	2015	25-29 years	15.5178	15.9532
								149.206	0.351657	1996	30-34 years	148.517	149.895									1.35617	0.0204742	1996	30-34 years	1.31604	1.3963																15.7681	1.74947	2047	55-59 years	12.3392	19.1971
								147.489	0.341272	1997	30-34 years	146.82	148.158									1.36487	0.0203869	1997	30-34 years	1.32491	1.40482																15.7871	0.118977	1997	5-9 years	15.5539	16.0203
								145.49	0.335379	1998	30-34 years	144.832	146.147									1.37698	0.0204421	1998	30-34 years	1.33691	1.41704																15.8138	0.145338	2021	20-24 years	15.529	16.0987
								143.711	0.332698	1999	30-34 years	143.059	144.363									1.38911	0.0205559	1999	30-34 years	1.34882	1.4294																15.821	1.19539	2030	40-44 years	13.4781	18.164
								142.689	0.332517	2000	30-34 years	142.038	143.341									1.39839	0.020671	2000	30-34 years	1.35788	1.43891																15.847	0.121677	2014	20-24 years	15.6085	16.0855
								142.807	0.334297	2001	30-34 years	142.151	143.462									1.40399	0.0207737	2001	30-34 years	1.36328	1.44471																15.8548	0.11358	2021	30-34 years	15.6322	16.0774
								143.693	0.33724	2002	30-34 years	143.032	144.354									1.40719	0.0208683	2002	30-34 years	1.36629	1.44809																15.8552	0.115355	1997	10-14 years	15.6291	16.0813
								144.815	0.340596	2003	30-34 years	144.147	145.482									1.40893	0.0209447	2003	30-34 years	1.36788	1.44998																15.9242	1.52534	2040	50-54 years	12.9345	18.9138
								145.624	0.344446	2004	30-34 years	144.949	146.299									1.41043	0.0210254	2004	30-34 years	1.36922	1.45164																16.0145	0.114549	2012	20-24 years	15.7899	16.239
								145.596	0.348884	2005	30-34 years	144.912	146.28									1.41329	0.0211508	2005	30-34 years	1.37183	1.45474																16.0603	0.112402	2014	25-29 years	15.84	16.2806
								144.657	0.354222	2006	30-34 years	143.963	145.351									1.4166	0.0213466	2006	30-34 years	1.37476	1.45844																16.1241	1.04372	2024	35-39 years	14.0784	18.1698
								143.272	0.360512	2007	30-34 years	142.566	143.979									1.4195	0.0215914	2007	30-34 years	1.37718	1.46182																16.128	1.31301	2033	45-49 years	13.5545	18.7015
								141.755	0.367002	2008	30-34 years	141.036	142.475									1.42202	0.021826	2008	30-34 years	1.37924	1.4648																16.1313	0.148332	2005	<5 years	15.8406	16.422
								140.441	0.372493	2009	30-34 years	139.711	141.172									1.4232	0.0219917	2009	30-34 years	1.3801	1.46631																16.2619	0.119704	1996	10-14 years	16.0273	16.4965
								139.65	0.376661	2010	30-34 years	138.912	140.388									1.42299	0.0220893	2010	30-34 years	1.37969	1.46628																16.2969	0.117921	2017	30-34 years	16.0658	16.5281
								140.773	0.381828	2011	30-34 years	140.024	141.521									1.4267	0.0222242	2011	30-34 years	1.38314	1.47026																16.3089	0.122129	2009	15-19 years	16.0695	16.5482
								144.015	0.388103	2012	30-34 years	143.254	144.776									1.4365	0.0223998	2012	30-34 years	1.39259	1.4804																16.3454	0.118723	1996	5-9 years	16.1127	16.5781
								147.937	0.392333	2013	30-34 years	147.168	148.706									1.44882	0.0225397	2013	30-34 years	1.40464	1.493																16.3864	1.2074	2029	40-44 years	14.0199	18.7529
								151.126	0.391699	2014	30-34 years	150.358	151.894									1.45938	0.0225579	2014	30-34 years	1.41517	1.5036																16.399	1.78332	2046	55-59 years	12.9037	19.8943
								152.187	0.38447	2015	30-34 years	151.433	152.94									1.46743	0.0224559	2015	30-34 years	1.42342	1.51145																16.4252	0.115395	2013	25-29 years	16.199	16.6513
								149.258	0.369469	2016	30-34 years	148.534	149.982									1.47303	0.0222756	2016	30-34 years	1.42937	1.51669																16.4922	1.54514	2039	50-54 years	13.4638	19.5207
								143.405	0.351271	2017	30-34 years	142.717	144.094									1.47616	0.0220714	2017	30-34 years	1.4329	1.51942																16.6216	1.3204	2032	45-49 years	14.0336	19.2096
								137.608	0.335843	2018	30-34 years	136.95	138.266									1.48022	0.0219223	2018	30-34 years	1.43726	1.52319																16.6606	1.05055	2023	35-39 years	14.6016	18.7197
								134.867	0.327922	2019	30-34 years	134.224	135.51									1.48759	0.0218883	2019	30-34 years	1.44469	1.53049																16.6704	0.124104	1995	10-14 years	16.4271	16.9136
								135.811	0.328868	2020	30-34 years	135.167	136.456									1.50376	0.022079	2020	30-34 years	1.46048	1.54703																16.7305	0.119469	2012	25-29 years	16.4963	16.9646
								137.111	0.335319	2021	30-34 years	136.454	137.768									1.52254	0.0226869	2021	30-34 years	1.47807	1.567																16.8942	0.119354	1995	5-9 years	16.6602	17.1281
								132.114	4.36565	2022	30-34 years	123.558	140.671									1.52962	0.0353301	2022	30-34 years	1.46037	1.59886																16.9308	1.21623	2028	40-44 years	14.547	19.3146
								130.321	4.66113	2023	30-34 years	121.186	139.457									1.53177	0.0409444	2023	30-34 years	1.45152	1.61202																16.9819	0.124091	2016	30-34 years	16.7387	17.2252
								128.446	4.9363	2024	30-34 years	118.771	138.121									1.53474	0.0461608	2024	30-34 years	1.44427	1.62522																17.0234	1.81404	2045	55-59 years	13.4679	20.5789
								126.452	5.19099	2025	30-34 years	116.278	136.627									1.53775	0.0510972	2025	30-34 years	1.4376	1.6379																17.0306	0.127729	1994	10-14 years	16.7803	17.281
								124.301	5.42441	2026	30-34 years	113.669	134.933									1.54006	0.0558267	2026	30-34 years	1.43063	1.64948																17.0392	1.56082	2038	50-54 years	13.98	20.0984
								121.98	5.63608	2027	30-34 years	110.933	133.027									1.54175	0.0604099	2027	30-34 years	1.42334	1.66015																17.0858	1.32386	2031	45-49 years	14.4911	19.6806
								119.515	5.82583	2028	30-34 years	108.097	130.934									1.54257	0.0648315	2028	30-34 years	1.4155	1.66964																17.129	0.132825	2019	35-39 years	16.8687	17.3894
								116.918	5.99357	2029	30-34 years	105.17	128.665									1.54338	0.0691446	2029	30-34 years	1.40786	1.6789																17.165	0.121236	2008	15-19 years	16.9273	17.4026
								114.184	6.13891	2030	30-34 years	102.152	126.216									1.54469	0.0734039	2030	30-34 years	1.40082	1.68856																17.1715	1.05452	2022	35-39 years	15.1047	19.2384
								111.317	6.26188	2031	30-34 years	99.0437	123.59									1.54633	0.0776314	2031	30-34 years	1.39418	1.69849																17.299	0.130635	2020	35-39 years	17.043	17.5551
								108.342	6.36359	2032	30-34 years	95.869	120.814									1.54738	0.0818014	2032	30-34 years	1.38705	1.70771																17.3128	0.125466	2011	25-29 years	17.0669	17.5587
								105.334	6.44743	2033	30-34 years	92.6975	117.971									1.54622	0.0857923	2033	30-34 years	1.37807	1.71438																17.3889	0.129385	2015	30-34 years	17.1353	17.6425
								102.331	6.5154	2034	30-34 years	89.5605	115.101									1.5425	0.0895695	2034	30-34 years	1.36694	1.71805																17.4095	0.120997	1994	5-9 years	17.1723	17.6466
								99.3418	6.56872	2035	30-34 years	86.4671	112.217									1.53609	0.0931213	2035	30-34 years	1.35357	1.71861																17.4347	0.134068	2013	30-34 years	17.172	17.6975
								96.3632	6.60777	2036	30-34 years	83.412	109.314									1.52622	0.0963971	2036	30-34 years	1.33728	1.71516																17.4499	1.22162	2027	40-44 years	15.0555	19.8443
								93.4037	6.63359	2037	30-34 years	80.4018	106.406									1.51207	0.0993239	2037	30-34 years	1.3174	1.70675																17.4552	0.134509	2012	30-34 years	17.1915	17.7188
								90.5011	6.64856	2038	30-34 years	77.47	103.532									1.49297	0.101803	2038	30-34 years	1.29343	1.6925																17.4668	0.130758	1993	10-14 years	17.2105	17.7231
								87.6594	6.65333	2039	30-34 years	74.6189	100.7									1.47022	0.103911	2039	30-34 years	1.26655	1.67389																17.4868	0.135648	2007	25-29 years	17.2209	17.7526
								84.8568	6.64694	2040	30-34 years	71.8288	97.8848									1.44642	0.105831	2040	30-34 years	1.23899	1.65385																17.5007	0.117309	2011	20-24 years	17.2708	17.7307
								82.0724	6.62835	2041	30-34 years	69.0809	95.064									1.42448	0.107757	2041	30-34 years	1.21327	1.63568																17.5131	0.135895	2018	35-39 years	17.2468	17.7795
								79.3081	6.59814	2042	30-34 years	66.3758	92.2405									1.40503	0.109747	2042	30-34 years	1.18993	1.62013																17.5179	1.3237	2030	45-49 years	14.9235	20.1124
								76.615	6.56047	2043	30-34 years	63.7565	89.4735									1.38529	0.111624	2043	30-34 years	1.1665	1.60407																17.5543	0.132895	2014	30-34 years	17.2938	17.8147
								74.0406	6.51995	2044	30-34 years	61.2615	86.8197									1.3598	0.112966	2044	30-34 years	1.13839	1.58122																17.5606	1.57205	2037	50-54 years	14.4794	20.6418
								71.6198	6.48078	2045	30-34 years	58.9174	84.3221									1.32358	0.113246	2045	30-34 years	1.10161	1.54554																17.5998	0.13552	2008	25-29 years	17.3341	17.8654
								69.3661	6.4459	2046	30-34 years	56.7321	82									1.27367	0.112045	2046	30-34 years	1.05407	1.49328																17.6298	1.84045	2044	55-59 years	14.0225	21.2371
								67.2862	6.41809	2047	30-34 years	54.7067	79.8656									1.21199	0.109467	2047	30-34 years	0.997436	1.42655																17.6969	0.128286	2021	35-39 years	17.4454	17.9483
								65.3816	6.39984	2048	30-34 years	52.8379	77.9253									1.14566	0.106174	2048	30-34 years	0.937555	1.35376																17.7519	0.155504	2004	<5 years	17.4472	18.0567
								63.6306	6.39283	2049	30-34 years	51.1006	76.1605									1.08054	0.102715	2049	30-34 years	0.879222	1.28186																17.9214	1.32043	2029	45-49 years	15.3334	20.5095
								61.9913	6.39758	2050	30-34 years	49.452	74.5305									1.01942	0.0994124	2050	30-34 years	0.824569	1.21427																17.9373	1.22341	2026	40-44 years	15.5395	20.3352
								162.8	0.42066	1990	35-39 years	161.976	163.625									1.72686	0.0268617	1990	35-39 years	1.67421	1.7795																17.9489	0.132958	1992	10-14 years	17.6883	18.2095
								163.008	0.413801	1991	35-39 years	162.197	163.819									1.68441	0.0256997	1991	35-39 years	1.63404	1.73478																18.0099	0.120865	2007	15-19 years	17.773	18.2468
								163.016	0.411435	1992	35-39 years	162.21	163.823									1.64311	0.0250736	1992	35-39 years	1.59396	1.69225																18.0183	0.123981	1993	5-9 years	17.7753	18.2613
								162.881	0.415674	1993	35-39 years	162.066	163.696									1.61133	0.0247658	1993	35-39 years	1.56279	1.65987																18.0251	0.132134	2010	25-29 years	17.7661	18.2841
								162.677	0.424387	1994	35-39 years	161.845	163.509									1.59208	0.0246911	1994	35-39 years	1.54368	1.64047																18.0501	1.57853	2036	50-54 years	14.9562	21.1441
								162.437	0.433676	1995	35-39 years	161.587	163.287									1.58667	0.0247775	1995	35-39 years	1.53811	1.63524																18.0634	0.138277	2017	35-39 years	17.7924	18.3344
								161.315	0.437013	1996	35-39 years	160.458	162.171									1.59156	0.0249129	1996	35-39 years	1.54273	1.64039																18.1907	0.136703	2011	30-34 years	17.9228	18.4586
								158.971	0.429386	1997	35-39 years	158.13	159.813									1.60142	0.0249526	1997	35-39 years	1.55251	1.65033																18.2066	0.133459	1991	10-14 years	17.945	18.4682
								156.202	0.410822	1998	35-39 years	155.397	157.007									1.61372	0.0247894	1998	35-39 years	1.56513	1.66231																18.2144	1.86212	2043	55-59 years	14.5646	21.8641
								153.837	0.38964	1999	35-39 years	153.074	154.601									1.62598	0.0244975	1999	35-39 years	1.57797	1.674																18.216	0.132461	1990	10-14 years	17.9564	18.4757
								152.661	0.371509	2000	35-39 years	151.933	153.389									1.63557	0.0241599	2000	35-39 years	1.58822	1.68292																18.2869	0.136278	2009	25-29 years	18.0198	18.554
								153.131	0.358987	2001	35-39 years	152.427	153.834									1.64165	0.0238628	2001	35-39 years	1.59488	1.68842																18.2992	1.31431	2028	45-49 years	15.7231	20.8752
								154.708	0.35202	2002	35-39 years	154.018	155.398									1.64643	0.0236673	2002	35-39 years	1.60005	1.69282																18.3173	2.15465	2050	60-64 years	14.0942	22.5404
								156.602	0.350168	2003	35-39 years	155.916	157.289									1.65022	0.0235857	2003	35-39 years	1.60399	1.69645																18.3312	0.138445	2006	25-29 years	18.0599	18.6026
								158.018	0.35073	2004	35-39 years	157.33	158.705									1.65457	0.023586	2004	35-39 years	1.60834	1.7008																18.3744	0.129023	2012	35-39 years	18.1215	18.6273
								158.201	0.351576	2005	35-39 years	157.512	158.89									1.6598	0.0236427	2005	35-39 years	1.61346	1.70614																18.3919	1.22203	2025	40-44 years	15.9967	20.7871
								157.052	0.351633	2006	35-39 years	156.363	157.741									1.66493	0.0237401	2006	35-39 years	1.6184	1.71146																18.5065	1.58064	2035	50-54 years	15.4085	21.6046
								155.265	0.351273	2007	35-39 years	154.576	155.953									1.66882	0.0238538	2007	35-39 years	1.62207	1.71557																18.5234	0.132754	2013	35-39 years	18.2632	18.7836
								153.327	0.350929	2008	35-39 years	152.639	154.015									1.67129	0.0239492	2008	35-39 years	1.62435	1.71823																18.5606	0.139345	2016	35-39 years	18.2874	18.8337
								151.682	0.351887	2009	35-39 years	150.992	152.372									1.6726	0.0240414	2009	35-39 years	1.62548	1.71972																18.6078	0.127793	1992	5-9 years	18.3574	18.8583
								150.779	0.355453	2010	35-39 years	150.082	151.476									1.67276	0.0241686	2010	35-39 years	1.62539	1.72013																18.6164	0.132526	2008	30-34 years	18.3567	18.8762
								152.346	0.364215	2011	35-39 years	151.632	153.06									1.67703	0.0244282	2011	35-39 years	1.62915	1.72491																18.6608	1.30611	2027	45-49 years	16.1008	21.2208
								156.588	0.378092	2012	35-39 years	155.847	157.329									1.68827	0.0248221	2012	35-39 years	1.63962	1.73692																18.73	0.133079	1990	5-9 years	18.4692	18.9909
								161.684	0.393815	2013	35-39 years	160.912	162.456									1.70285	0.0252653	2013	35-39 years	1.65333	1.75237																18.7708	1.87852	2042	55-59 years	15.0889	22.4527
								165.849	0.407417	2014	35-39 years	165.051	166.648									1.71715	0.0256533	2014	35-39 years	1.66687	1.76743																18.7729	0.127415	2011	35-39 years	18.5232	19.0226
								167.326	0.415685	2015	35-39 years	166.511	168.141									1.73036	0.0259662	2015	35-39 years	1.67947	1.78126																18.7816	0.120423	2010	20-24 years	18.5456	19.0177
								164.059	0.416169	2016	35-39 years	163.243	164.874									1.74368	0.0262436	2016	35-39 years	1.69225	1.79512																18.8156	1.21788	2024	40-44 years	16.4286	21.2026
								157.438	0.410131	2017	35-39 years	156.634	158.242									1.75658	0.0264886	2017	35-39 years	1.70466	1.8085																18.8321	0.136707	2014	35-39 years	18.5641	19.1
								150.841	0.400709	2018	35-39 years	150.056	151.627									1.76934	0.0266767	2018	35-39 years	1.71706	1.82163																18.9112	0.131237	1991	5-9 years	18.654	19.1685
								147.591	0.391723	2019	35-39 years	146.823	148.359									1.78341	0.0267633	2019	35-39 years	1.73095	1.83586																18.9318	1.57883	2034	50-54 years	15.8373	22.0263
								148.218	0.384073	2020	35-39 years	147.465	148.971									1.80334	0.0267809	2020	35-39 years	1.75085	1.85583																18.9417	0.13925	2015	35-39 years	18.6687	19.2146
								149.461	0.374285	2021	35-39 years	148.727	150.194									1.83172	0.0270688	2021	35-39 years	1.77866	1.88477																18.955	0.130696	2007	30-34 years	18.6989	19.2112
								148.962	4.92191	2022	35-39 years	139.315	158.609									1.81234	0.0419014	2022	35-39 years	1.73021	1.89446																18.9614	0.138291	2010	30-34 years	18.6903	19.2325
								147.348	5.26919	2023	35-39 years	137.02	157.675									1.81233	0.0484254	2023	35-39 years	1.71742	1.90724																18.9699	2.18927	2049	60-64 years	14.679	23.2609
								145.647	5.59568	2024	35-39 years	134.679	156.614									1.8124	0.0544161	2024	35-39 years	1.70575	1.91906																19.0123	1.29644	2026	45-49 years	16.4713	21.5533
								143.879	5.90383	2025	35-39 years	132.307	155.45									1.81216	0.0600424	2025	35-39 years	1.69447	1.92984																19.0318	0.136642	2009	30-34 years	18.7639	19.2996
								142.075	6.19681	2026	35-39 years	129.929	154.221									1.81203	0.0654839	2026	35-39 years	1.68369	1.94038																19.2131	1.2113	2023	40-44 years	16.839	21.5873
								140.23	6.47562	2027	35-39 years	127.538	152.922									1.81317	0.0708543	2027	35-39 years	1.67429	1.95204																19.2939	1.88937	2041	55-59 years	15.5908	22.9971
								138.329	6.73893	2028	35-39 years	125.121	151.538									1.81573	0.0761455	2028	35-39 years	1.66648	1.96497																19.3095	0.122808	2006	15-19 years	19.0688	19.5502
								136.344	6.98521	2029	35-39 years	122.653	150.035									1.81934	0.0813628	2029	35-39 years	1.65987	1.97881																19.3307	1.57354	2033	50-54 years	16.2466	22.4149
								134.23	7.21234	2030	35-39 years	120.093	148.366									1.82291	0.0864931	2030	35-39 years	1.65339	1.99244																19.3475	0.122874	2009	20-24 years	19.1066	19.5883
								131.951	7.41822	2031	35-39 years	117.411	146.49									1.82573	0.0915291	2031	35-39 years	1.64633	2.00512																19.3495	0.126942	2010	35-39 years	19.1007	19.5983
								129.489	7.60119	2032	35-39 years	114.591	144.388									1.82775	0.0964933	2032	35-39 years	1.63862	2.01687																19.355	1.2858	2025	45-49 years	16.8349	21.8752
								126.877	7.7613	2033	35-39 years	111.665	142.089									1.8288	0.101344	2033	35-39 years	1.63017	2.02744																19.4724	0.140829	2019	40-44 years	19.1964	19.7485
								124.122	7.89789	2034	35-39 years	108.642	139.602									1.82978	0.106133	2034	35-39 years	1.62175	2.0378																19.5115	0.162428	2003	<5 years	19.1932	19.8299
								121.224	8.01041	2035	35-39 years	105.524	136.925									1.83141	0.11092	2035	35-39 years	1.61401	2.04882																19.5929	1.20294	2022	40-44 years	17.2352	21.9507
								118.183	8.09835	2036	35-39 years	102.31	134.055									1.83337	0.115711	2036	35-39 years	1.60658	2.06017																19.598	2.21832	2048	60-64 years	15.2501	23.9459
								115.028	8.16331	2037	35-39 years	99.0278	131.028									1.8347	0.120456	2037	35-39 years	1.5986	2.07079																19.612	0.143625	2020	40-44 years	19.3305	19.8935
								111.837	8.20953	2038	35-39 years	95.7465	127.928									1.83334	0.124985	2038	35-39 years	1.58837	2.07831																19.6861	1.27407	2024	45-49 years	17.1889	22.1833
								108.652	8.23979	2039	35-39 years	92.5019	124.802									1.829	0.12925	2039	35-39 years	1.57568	2.08233																19.7117	1.56559	2032	50-54 years	16.6432	22.7803
								105.48	8.25509	2040	35-39 years	89.3004	121.66									1.82142	0.133225	2040	35-39 years	1.5603	2.08254																19.7206	0.138688	2018	40-44 years	19.4488	19.9924
								102.321	8.25596	2041	35-39 years	86.1396	118.503									1.80979	0.136842	2041	35-39 years	1.54158	2.078																19.7808	1.89492	2040	55-59 years	16.0667	23.4948
								99.1807	8.24325	2042	35-39 years	83.0239	115.337									1.79303	0.139993	2042	35-39 years	1.51864	2.06742																19.9789	0.127346	2009	35-39 years	19.7293	20.2285
								96.102	8.22026	2043	35-39 years	79.9903	112.214									1.77046	0.14256	2043	35-39 years	1.49104	2.04988																20.0078	1.26128	2023	45-49 years	17.5357	22.48
								93.0862	8.18741	2044	35-39 years	77.0388	109.133									1.74349	0.144641	2044	35-39 years	1.46	2.02699																20.0358	0.131451	2006	30-34 years	19.7781	20.2934
								90.1133	8.1436	2045	35-39 years	74.1518	106.075									1.71534	0.146495	2045	35-39 years	1.42821	2.00247																20.049	0.146891	2021	40-44 years	19.7611	20.337
								87.158	8.08713	2046	35-39 years	71.3073	103.009									1.68934	0.148391	2046	35-39 years	1.39849	1.98018																20.0829	1.5558	2031	50-54 years	17.0336	23.1323
								84.2255	8.01888	2047	35-39 years	68.5085	99.9425									1.66635	0.150416	2047	35-39 years	1.37153	1.96116																20.0979	0.12749	2008	20-24 years	19.848	20.3478
								81.3668	7.94363	2048	35-39 years	65.7973	96.9363									1.64294	0.152304	2048	35-39 years	1.34443	1.94146																20.1361	0.136652	2017	40-44 years	19.8683	20.4039
								78.6356	7.86716	2049	35-39 years	63.2159	94.0552									1.61279	0.153478	2049	35-39 years	1.31197	1.91361																20.189	0.144124	2005	25-29 years	19.9066	20.4715
								76.0656	7.794	2050	35-39 years	60.7893	91.3418									1.56982	0.15324	2050	35-39 years	1.26947	1.87017																20.1965	2.24133	2047	60-64 years	15.8035	24.5895
								164.352	0.492524	1990	40-44 years	163.386	165.317									1.87883	0.0305057	1990	40-44 years	1.81904	1.93862																20.2352	1.89578	2039	55-59 years	16.5195	23.9509
								164.723	0.478384	1991	40-44 years	163.785	165.66									1.83193	0.0290334	1991	40-44 years	1.77502	1.88883																20.3279	1.24796	2022	45-49 years	17.8819	22.7739
								164.74	0.465834	1992	40-44 years	163.826	165.653									1.78393	0.0280661	1992	40-44 years	1.72892	1.83894																20.3282	0.130429	2019	45-49 years	20.0726	20.5839
								164.488	0.449834	1993	40-44 years	163.607	165.37									1.74429	0.0271918	1993	40-44 years	1.69099	1.79759																20.4434	0.132614	2020	45-49 years	20.1835	20.7034
								164.026	0.440716	1994	40-44 years	163.163	164.89									1.71876	0.0266299	1994	40-44 years	1.66657	1.77095																20.444	1.54457	2030	50-54 years	17.4166	23.4713
								163.428	0.426248	1995	40-44 years	162.593	164.264									1.7097	0.026156	1995	40-44 years	1.65843	1.76096																20.5459	0.129158	2013	40-44 years	20.2927	20.799
								161.938	0.418842	1996	40-44 years	161.117	162.759									1.71552	0.0260667	1996	40-44 years	1.66443	1.76661																20.5548	0.128459	2012	40-44 years	20.3031	20.8066
								159.137	0.414055	1997	40-44 years	158.326	159.949									1.7298	0.0262142	1997	40-44 years	1.67842	1.78118																20.5552	0.130032	2018	45-49 years	20.3003	20.81
								155.928	0.41505	1998	40-44 years	155.115	156.742									1.74798	0.0265666	1998	40-44 years	1.69591	1.80005																20.5568	0.134771	2016	40-44 years	20.2927	20.821
								153.229	0.420693	1999	40-44 years	152.404	154.053									1.76571	0.0269969	1999	40-44 years	1.7128	1.81863																20.6605	1.89236	2038	55-59 years	16.9515	24.3695
								151.914	0.428242	2000	40-44 years	151.074	152.753									1.77976	0.0273676	2000	40-44 years	1.72612	1.8334																20.7583	2.25777	2046	60-64 years	16.3331	25.1836
								152.398	0.433053	2001	40-44 years	151.549	153.246									1.78822	0.0275597	2001	40-44 years	1.7342	1.84224																20.7936	1.53188	2029	50-54 years	17.7911	23.7961
								154.021	0.429956	2002	40-44 years	153.178	154.863									1.79316	0.0275053	2002	40-44 years	1.73924	1.84707																20.8186	0.131151	2014	40-44 years	20.5615	21.0756
								156.031	0.41674	2003	40-44 years	155.214	156.848									1.79523	0.0271421	2003	40-44 years	1.74203	1.84843																20.8276	0.132995	2015	40-44 years	20.567	21.0883
								157.668	0.399547	2004	40-44 years	156.885	158.451									1.79802	0.02665	2004	40-44 years	1.74579	1.85025																20.912	0.129267	2008	35-39 years	20.6586	21.1653
								158.127	0.382342	2005	40-44 years	157.378	158.877									1.80278	0.0261756	2005	40-44 years	1.75148	1.85409																20.9463	0.133805	2007	20-24 years	20.684	21.2085
								157.075	0.367186	2006	40-44 years	156.355	157.794									1.80798	0.0258093	2006	40-44 years	1.75739	1.85857																20.9743	0.129148	2011	40-44 years	20.7211	21.2274
								155.118	0.355648	2007	40-44 years	154.421	155.815									1.81326	0.0255884	2007	40-44 years	1.76311	1.86342																21.0676	1.88574	2037	55-59 years	17.3716	24.7637
								152.837	0.348803	2008	40-44 years	152.154	153.521									1.81825	0.025506	2008	40-44 years	1.76826	1.86824																21.1323	1.51767	2028	50-54 years	18.1577	24.107
								150.821	0.345328	2009	40-44 years	150.144	151.498									1.82245	0.0254959	2009	40-44 years	1.77248	1.87242																21.213	0.13137	2017	45-49 years	20.9555	21.4705
								149.677	0.344551	2010	40-44 years	149.002	150.352									1.82539	0.0255282	2010	40-44 years	1.77535	1.87542																21.2149	0.13786	2021	45-49 years	20.9447	21.4851
								151.052	0.34745	2011	40-44 years	150.371	151.733									1.83212	0.0256521	2011	40-44 years	1.78185	1.8824																21.282	2.26802	2045	60-64 years	16.8367	25.7273
								155.017	0.353729	2012	40-44 years	154.324	155.71									1.84509	0.0258662	2012	40-44 years	1.79439	1.89579																21.2959	0.127923	2005	15-19 years	21.0452	21.5466
								159.859	0.361289	2013	40-44 years	159.151	160.567									1.86092	0.0261214	2013	40-44 years	1.80972	1.91212																21.412	0.130013	2010	40-44 years	21.1572	21.6669
								163.844	0.368991	2014	40-44 years	163.121	164.567									1.87633	0.0263942	2014	40-44 years	1.8246	1.92806																21.4633	1.87674	2036	55-59 years	17.7848	25.1417
								165.246	0.375735	2015	40-44 years	164.51	165.983									1.89104	0.026716	2015	40-44 years	1.83868	1.94341																21.4703	1.50263	2027	50-54 years	18.5251	24.4154
								162.411	0.380003	2016	40-44 years	161.666	163.156									1.90559	0.0271208	2016	40-44 years	1.85243	1.95875																21.5764	0.13399	2005	30-34 years	21.3138	21.839
								156.756	0.382538	2017	40-44 years	156.006	157.506									1.9197	0.0275972	2017	40-44 years	1.86561	1.97379																21.6347	0.147198	2004	25-29 years	21.3462	21.9232
								151.163	0.385311	2018	40-44 years	150.408	151.918									1.93427	0.028118	2018	40-44 years	1.87916	1.98939																21.6867	0.140769	2006	20-24 years	21.4108	21.9626
								148.497	0.390328	2019	40-44 years	147.732	149.262									1.95204	0.0286332	2019	40-44 years	1.89591	2.00816																21.7698	2.2726	2044	60-64 years	17.3155	26.2241
								149.445	0.397948	2020	40-44 years	148.665	150.225									1.98232	0.0292357	2020	40-44 years	1.92502	2.03963																21.8145	1.4874	2026	50-54 years	18.8992	24.7298
								151.25	0.404916	2021	40-44 years	150.456	152.043									2.01652	0.0301153	2021	40-44 years	1.95749	2.07554																21.849	1.86591	2035	55-59 years	18.1918	25.5061
								152.827	5.04978	2022	40-44 years	142.929	162.724									1.9969	0.0462331	2022	40-44 years	1.90628	2.08752																21.9071	0.132868	2016	45-49 years	21.6467	22.1675
								151.817	5.4292	2023	40-44 years	141.176	162.458									1.99837	0.053485	2023	40-44 years	1.89354	2.1032																21.9221	0.17114	2002	<5 years	21.5867	22.2576
								150.676	5.78903	2024	40-44 years	139.329	162.022									1.99827	0.0600952	2024	40-44 years	1.88049	2.11606																22.0237	0.145552	2003	25-29 years	21.7384	22.3089
								149.411	6.13087	2025	40-44 years	137.394	161.427									1.99653	0.0662484	2025	40-44 years	1.86668	2.12638																22.0696	0.142174	2002	25-29 years	21.7909	22.3482
								148.031	6.45654	2026	40-44 years	135.376	160.685									1.99495	0.0721785	2026	40-44 years	1.85348	2.13642																22.0744	0.132148	2007	35-39 years	21.8154	22.3334
								146.545	6.7671	2027	40-44 years	133.282	159.809									1.9941	0.0779875	2027	40-44 years	1.84124	2.14695																22.1675	0.132102	2009	40-44 years	21.9085	22.4264
								144.96	7.06152	2028	40-44 years	131.119	158.8									1.99411	0.0836531	2028	40-44 years	1.83015	2.15807																22.1684	1.47257	2025	50-54 years	19.2821	25.0546
								143.291	7.34023	2029	40-44 years	128.904	157.678									1.99428	0.0891572	2029	40-44 years	1.81953	2.16902																22.2215	1.85302	2034	55-59 years	18.5895	25.8534
								141.554	7.60431	2030	40-44 years	126.65	156.459									1.99402	0.0945185	2030	40-44 years	1.80876	2.17927																22.2273	2.27218	2043	60-64 years	17.7738	26.6807
								139.784	7.85639	2031	40-44 years	124.386	155.183									1.99397	0.0998336	2031	40-44 years	1.7983	2.18965																22.2953	0.133529	2015	45-49 years	22.0336	22.557
								137.972	8.09641	2032	40-44 years	122.103	153.841									1.99523	0.1052	2032	40-44 years	1.78904	2.20142																22.3974	0.139804	2001	25-29 years	22.1234	22.6714
								136.107	8.32278	2033	40-44 years	119.794	152.419									1.99814	0.110602	2033	40-44 years	1.78136	2.21492																22.5344	1.45829	2024	50-54 years	19.6761	25.3926
								134.155	8.53295	2034	40-44 years	117.431	150.88									2.00213	0.116015	2034	40-44 years	1.77474	2.22952																22.5834	1.8382	2033	55-59 years	18.9805	26.1862
								132.08	8.72423	2035	40-44 years	114.98	149.179									2.00615	0.121393	2035	40-44 years	1.76822	2.24408																22.618	0.134256	2014	45-49 years	22.3549	22.8812
								129.84	8.8935	2036	40-44 years	112.409	147.271									2.00926	0.126698	2036	40-44 years	1.76093	2.25759																22.6448	0.135597	1999	25-29 years	22.379	22.9106
								127.422	9.03908	2037	40-44 years	109.706	145.139									2.01157	0.131949	2037	40-44 years	1.75295	2.27019																22.6641	2.26786	2042	60-64 years	18.2191	27.1091
								124.854	9.16101	2038	40-44 years	106.899	142.81									2.01275	0.137091	2038	40-44 years	1.74405	2.28145																22.6773	0.137808	2000	25-29 years	22.4072	22.9474
								122.148	9.25897	2039	40-44 years	104	140.295									2.01391	0.142196	2039	40-44 years	1.73521	2.29262																22.7515	0.135876	2004	30-34 years	22.4852	23.0178
								119.298	9.33195	2040	40-44 years	101.007	137.589									2.01573	0.147327	2040	40-44 years	1.72697	2.30449																22.77	0.134461	1998	25-29 years	22.5065	23.0336
								116.309	9.37968	2041	40-44 years	97.9247	134.693									2.01798	0.152486	2041	40-44 years	1.7191	2.31685																22.8785	0.133301	2004	15-19 years	22.6172	23.1398
								113.206	9.40367	2042	40-44 years	94.775	131.637									2.01945	0.157599	2042	40-44 years	1.71055	2.32834																22.917	1.44459	2023	50-54 years	20.0856	25.7483
								110.07	9.40937	2043	40-44 years	91.6276	128.512									2.01804	0.162456	2043	40-44 years	1.69963	2.33646																22.9179	0.135563	2013	45-49 years	22.6522	23.1836
								106.937	9.39963	2044	40-44 years	88.5138	125.36									2.01329	0.166995	2044	40-44 years	1.68598	2.3406																22.9262	0.134453	2002	30-34 years	22.6627	23.1898
								103.819	9.37581	2045	40-44 years	85.4427	122.196									2.00503	0.171187	2045	40-44 years	1.6695	2.34055																22.9433	1.82215	2032	55-59 years	19.3719	26.5147
								100.712	9.33798	2046	40-44 years	82.4094	119.014									1.99224	0.174934	2046	40-44 years	1.64937	2.33512																23.0217	0.137474	2012	45-49 years	22.7523	23.2912
								97.6241	9.28738	2047	40-44 years	79.4208	115.827									1.97388	0.178112	2047	40-44 years	1.62478	2.32298																23.0395	0.135596	2003	30-34 years	22.7737	23.3053
								94.5955	9.22744	2048	40-44 years	76.5097	112.681									1.94904	0.180576	2048	40-44 years	1.59512	2.30297																23.0466	0.134114	1997	25-29 years	22.7837	23.3095
								91.6302	9.15888	2049	40-44 years	73.6788	109.582									1.91945	0.182456	2049	40-44 years	1.56183	2.27706																23.0685	0.141155	2011	45-49 years	22.7918	23.3451
								88.705	9.07998	2050	40-44 years	70.9083	106.502									1.88845	0.184069	2050	40-44 years	1.52768	2.24923																23.0895	2.26077	2041	60-64 years	18.6584	27.5207
								167.452	0.566039	1990	45-49 years	166.343	168.562									1.9925	0.0336217	1990	45-49 years	1.9266	2.0584																23.1632	0.150355	2005	20-24 years	22.8685	23.4579
								167.7	0.555491	1991	45-49 years	166.611	168.788									1.93733	0.0320217	1991	45-49 years	1.87456	2.00009																23.2421	0.134625	2001	30-34 years	22.9782	23.506
								167.666	0.54269	1992	45-49 years	166.602	168.73									1.88221	0.030923	1992	45-49 years	1.8216	1.94282																23.2532	0.147067	2010	45-49 years	22.9649	23.5414
								167.368	0.532709	1993	45-49 years	166.324	168.412									1.83824	0.0300877	1993	45-49 years	1.77927	1.89722																23.2796	0.135104	2006	35-39 years	23.0148	23.5444
								166.937	0.51035	1994	45-49 years	165.937	167.937									1.8116	0.0292784	1994	45-49 years	1.75422	1.86899																23.3111	0.137364	2019	50-54 years	23.0419	23.5803
								166.496	0.499998	1995	45-49 years	165.516	167.476									1.8023	0.0288859	1995	45-49 years	1.74568	1.85892																23.3111	1.80576	2031	55-59 years	19.7718	26.8504
								164.832	0.483917	1996	45-49 years	163.884	165.781									1.80544	0.0286159	1996	45-49 years	1.74935	1.86152																23.3155	1.43132	2022	50-54 years	20.5101	26.1209
								161.711	0.467773	1997	45-49 years	160.794	162.628									1.81513	0.0284911	1997	45-49 years	1.75929	1.87097																23.3517	0.137765	2020	50-54 years	23.0817	23.6217
								158.151	0.447872	1998	45-49 years	157.273	159.029									1.82783	0.0283154	1998	45-49 years	1.77233	1.88333																23.4293	0.134188	1996	25-29 years	23.1663	23.6923
								155.086	0.435739	1999	45-49 years	154.232	155.94									1.84037	0.0282518	1999	45-49 years	1.78499	1.89574																23.4792	0.134246	1999	30-34 years	23.2161	23.7424
								153.502	0.420295	2000	45-49 years	152.678	154.325									1.85046	0.0280163	2000	45-49 years	1.79554	1.90537																23.5033	2.2513	2040	60-64 years	19.0907	27.9158
								154.178	0.415715	2001	45-49 years	153.363	154.993									1.86032	0.0279792	2001	45-49 years	1.80548	1.91516																23.5181	0.134767	2000	30-34 years	23.2539	23.7822
								156.378	0.417112	2002	45-49 years	155.561	157.196									1.86966	0.0280639	2002	45-49 years	1.81465	1.92466																23.5521	0.162527	2008	45-49 years	23.2336	23.8707
								159.068	0.42538	2003	45-49 years	158.235	159.902									1.87775	0.0282883	2003	45-49 years	1.8223	1.93319																23.5541	0.154939	2009	45-49 years	23.2505	23.8578
								161.261	0.437171	2004	45-49 years	160.404	162.118									1.88615	0.0285999	2004	45-49 years	1.83009	1.9422																23.5576	0.138475	2018	50-54 years	23.2862	23.829
								161.963	0.447108	2005	45-49 years	161.087	162.84									1.8948	0.0289009	2005	45-49 years	1.83816	1.95145																23.6441	0.134969	1998	30-34 years	23.3796	23.9087
								160.808	0.449048	2006	45-49 years	159.928	161.688									1.90321	0.0290859	2006	45-49 years	1.8462	1.96021																23.688	1.78955	2030	55-59 years	20.1805	27.1955
								158.563	0.439695	2007	45-49 years	157.702	159.425									1.9106	0.029044	2007	45-49 years	1.85367	1.96752																23.7411	0.134303	1995	25-29 years	23.4779	24.0043
								155.947	0.419396	2008	45-49 years	155.125	156.769									1.91629	0.0286829	2008	45-49 years	1.86007	1.97251																23.7869	0.169785	2007	45-49 years	23.4541	24.1197
								153.688	0.396769	2009	45-49 years	152.91	154.465									1.92027	0.0281505	2009	45-49 years	1.86509	1.97544																23.7876	0.137348	2008	40-44 years	23.5184	24.0568
								152.508	0.377518	2010	45-49 years	151.768	153.248									1.9235	0.027615	2010	45-49 years	1.86938	1.97763																23.8599	0.140963	2017	50-54 years	23.5836	24.1362
								153.914	0.365426	2011	45-49 years	153.197	154.63									1.93033	0.0272333	2011	45-49 years	1.87695	1.9837																23.9038	2.23932	2039	60-64 years	19.5148	28.2929
								157.811	0.360725	2012	45-49 years	157.104	158.518									1.94562	0.0270835	2012	45-49 years	1.89254	1.9987																23.9446	0.138671	2003	15-19 years	23.6728	24.2164
								162.488	0.36178	2013	45-49 years	161.779	163.197									1.96418	0.0271358	2013	45-49 years	1.91099	2.01736																23.9757	0.1347	1994	25-29 years	23.7116	24.2397
								166.237	0.364841	2014	45-49 years	165.521	166.952									1.98248	0.0272841	2014	45-49 years	1.929	2.03595																24.0008	0.13743	1997	30-34 years	23.7314	24.2702
								167.385	0.36678	2015	45-49 years	166.666	168.104									2.00005	0.0274831	2015	45-49 years	1.94618	2.05391																24.079	1.77381	2029	55-59 years	20.6023	27.5557
								164.481	0.364997	2016	45-49 years	163.766	165.196									2.01562	0.0276973	2016	45-49 years	1.96133	2.06991																24.1042	0.177827	2001	<5 years	23.7557	24.4528
								159.016	0.36063	2017	45-49 years	158.309	159.723									2.0288	0.0279131	2017	45-49 years	1.97409	2.08351																24.2294	0.145662	2016	50-54 years	23.9439	24.5149
								153.73	0.356583	2018	45-49 years	153.031	154.428									2.04292	0.0281673	2018	45-49 years	1.98772	2.09813																24.2335	0.140935	2021	50-54 years	23.9573	24.5098
								151.272	0.356798	2019	45-49 years	150.573	151.972									2.0611	0.0285076	2019	45-49 years	2.00522	2.11697																24.2662	0.13611	1993	25-29 years	23.9995	24.533
								152.468	0.363198	2020	45-49 years	151.756	153.18									2.09916	0.0291639	2020	45-49 years	2.042	2.15633																24.2919	2.22484	2038	60-64 years	19.9312	28.6526
								155.167	0.373852	2021	45-49 years	154.434	155.9									2.13458	0.0301357	2021	45-49 years	2.07551	2.19365																24.3232	0.137602	2005	35-39 years	24.0535	24.5929
								156.642	5.17563	2022	45-49 years	146.498	166.786									2.11437	0.0487675	2022	45-49 years	2.01879	2.20995																24.402	0.166413	2013	50-54 years	24.0759	24.7282
								156.176	5.5849	2023	45-49 years	145.23	167.122									2.11718	0.0565376	2023	45-49 years	2.00636	2.22799																24.4053	0.14197	1996	30-34 years	24.1271	24.6836
								155.635	5.97947	2024	45-49 years	143.915	167.355									2.11966	0.0636745	2024	45-49 years	1.99486	2.24446																24.4513	0.158831	2014	50-54 years	24.14	24.7626
								155.006	6.36043	2025	45-49 years	142.54	167.473									2.12161	0.070379	2025	45-49 years	1.98367	2.25955																24.4759	0.15187	2015	50-54 years	24.1783	24.7736
								154.258	6.72822	2026	45-49 years	141.071	167.446									2.1238	0.0768569	2026	45-49 years	1.97316	2.27443																24.4866	1.7585	2028	55-59 years	21.0399	27.9332
								153.384	7.08303	2027	45-49 years	139.502	167.267									2.12593	0.0831834	2027	45-49 years	1.96289	2.28896																24.5353	0.173428	2012	50-54 years	24.1954	24.8752
								152.374	7.42283	2028	45-49 years	137.825	166.923									2.12751	0.089304	2028	45-49 years	1.95247	2.30254																24.5477	0.175904	2011	50-54 years	24.2029	24.8925
								151.234	7.74724	2029	45-49 years	136.049	166.418									2.1275	0.0951726	2029	45-49 years	1.94096	2.31403																24.6272	0.139079	1992	25-29 years	24.3546	24.8998
								149.967	8.05634	2030	45-49 years	134.176	165.757									2.12565	0.100817	2030	45-49 years	1.92805	2.32325																24.6789	2.20887	2037	60-64 years	20.3495	29.0083
								148.587	8.35121	2031	45-49 years	132.218	164.955									2.12406	0.106403	2031	45-49 years	1.91551	2.33261																24.763	0.175354	2010	50-54 years	24.4193	25.1067
								147.098	8.63201	2032	45-49 years	130.18	164.017									2.12317	0.111994	2032	45-49 years	1.90367	2.34268																24.7665	0.14814	1995	30-34 years	24.4762	25.0569
								145.512	8.89778	2033	45-49 years	128.072	162.952									2.12328	0.117557	2033	45-49 years	1.89287	2.35369																24.7747	0.175745	2006	45-49 years	24.4303	25.1192
								143.84	9.14841	2034	45-49 years	125.909	161.771									2.12347	0.123034	2034	45-49 years	1.88233	2.36462																24.8687	0.159759	2004	20-24 years	24.5555	25.1818
								142.101	9.38508	2035	45-49 years	123.707	160.496									2.1233	0.128416	2035	45-49 years	1.8716	2.37499																24.9123	1.74351	2027	55-59 years	21.495	28.3296
								140.327	9.61013	2036	45-49 years	121.492	159.163									2.12326	0.133782	2036	45-49 years	1.86105	2.38547																24.9192	0.143948	1991	25-29 years	24.6371	25.2013
								138.513	9.82355	2037	45-49 years	119.258	157.767									2.1247	0.139253	2037	45-49 years	1.85176	2.39763																24.9993	0.150073	1990	25-29 years	24.7052	25.2934
								136.643	10.0233	2038	45-49 years	116.997	156.288									2.12781	0.144816	2038	45-49 years	1.84397	2.41165																25.0223	0.155379	1994	30-34 years	24.7177	25.3268
								134.689	10.2066	2039	45-49 years	114.684	154.693									2.13215	0.150439	2039	45-49 years	1.83729	2.42701																25.0321	2.94469	2050	65-69 years	19.2605	30.8037
								132.607	10.3699	2040	45-49 years	112.282	152.932									2.13645	0.156047	2040	45-49 years	1.8306	2.4423																25.0514	0.139413	2004	35-39 years	24.7781	25.3246
								130.363	10.5097	2041	45-49 years	109.764	150.962									2.13986	0.161588	2041	45-49 years	1.82315	2.45657																25.0656	0.144986	2001	35-39 years	24.7814	25.3497
								127.938	10.6239	2042	45-49 years	107.115	148.761									2.14234	0.167073	2042	45-49 years	1.81487	2.4698																25.0732	2.19228	2036	60-64 years	20.7764	29.3701
								125.364	10.7131	2043	45-49 years	104.367	146.362									2.14369	0.172448	2043	45-49 years	1.80569	2.48168																25.0826	0.141503	2002	35-39 years	24.8053	25.36
								122.649	10.7767	2044	45-49 years	101.526	143.771									2.14494	0.177793	2044	45-49 years	1.79646	2.49341																25.0875	0.139919	2003	35-39 years	24.8133	25.3618
								119.792	10.8141	2045	45-49 years	98.596	140.987									2.14697	0.18319	2045	45-49 years	1.78792	2.50602																25.1251	0.145741	2002	15-19 years	24.8394	25.4107
								116.792	10.8245	2046	45-49 years	95.5763	138.008									2.14938	0.188628	2046	45-49 years	1.77967	2.51909																25.143	0.150491	2000	35-39 years	24.8481	25.438
								113.681	10.8101	2047	45-49 years	92.4931	134.869									2.15104	0.194017	2047	45-49 years	1.77077	2.53132																25.187	0.157339	1999	35-39 years	24.8787	25.4954
								110.534	10.7769	2048	45-49 years	89.4107	131.656									2.14956	0.199102	2048	45-49 years	1.75932	2.5398																25.2496	0.163032	1993	30-34 years	24.93	25.5691
								107.391	10.7287	2049	45-49 years	86.3629	128.42									2.14459	0.203817	2049	45-49 years	1.74511	2.54407																25.3206	0.143453	2007	40-44 years	25.0395	25.6018
								104.262	10.6665	2050	45-49 years	83.3553	125.168									2.13579	0.208119	2050	45-49 years	1.72787	2.5437																25.3503	1.72854	2026	55-59 years	21.9624	28.7383
								165.148	0.584356	1990	50-54 years	164.003	166.294									2.18064	0.0369386	1990	50-54 years	2.10824	2.25304																25.4785	2.17574	2035	60-64 years	21.214	29.7429
								164.298	0.582882	1991	50-54 years	163.155	165.44									2.11798	0.0353556	1991	50-54 years	2.04868	2.18727																25.4861	0.165577	1998	35-39 years	25.1616	25.8107
								163.305	0.580342	1992	50-54 years	162.168	164.443									2.05363	0.0342985	1992	50-54 years	1.98641	2.12086																25.6061	2.95508	2049	65-69 years	19.8141	31.398
								162.299	0.575704	1993	50-54 years	161.171	163.427									2.00042	0.0334399	1993	50-54 years	1.93487	2.06596																25.6324	0.174991	2009	50-54 years	25.2894	25.9753
								161.305	0.570563	1994	50-54 years	160.187	162.423									1.96372	0.0327987	1994	50-54 years	1.89943	2.028																25.704	0.170091	1992	30-34 years	25.3707	26.0374
								160.499	0.564259	1995	50-54 years	159.394	161.605									1.94709	0.0323964	1995	50-54 years	1.88359	2.01059																25.7761	0.165093	2003	20-24 years	25.4525	26.0997
								159.057	0.551205	1996	50-54 years	157.977	160.138									1.94529	0.0321395	1996	50-54 years	1.88229	2.00828																25.7922	1.71343	2025	55-59 years	22.4338	29.1505
								156.557	0.53421	1997	50-54 years	155.51	157.604									1.95143	0.0319864	1997	50-54 years	1.88874	2.01412																25.8339	0.148659	2006	40-44 years	25.5426	26.1253
								153.718	0.519752	1998	50-54 years	152.699	154.736									1.96291	0.0319409	1998	50-54 years	1.9003	2.02551																25.8977	2.15946	2034	60-64 years	21.6651	30.1302
								151.452	0.494396	1999	50-54 years	150.483	152.421									1.97572	0.0316544	1999	50-54 years	1.91368	2.03777																25.99	0.182161	2000	<5 years	25.633	26.3471
								150.617	0.483223	2000	50-54 years	149.67	151.564									1.98727	0.0315374	2000	50-54 years	1.92546	2.04908																26.006	0.172598	1991	30-34 years	25.6677	26.3443
								151.861	0.471495	2001	50-54 years	150.937	152.785									1.99522	0.0313019	2001	50-54 years	1.93387	2.05657																26.0394	0.152974	2001	15-19 years	25.7396	26.3392
								154.788	0.464078	2002	50-54 years	153.878	155.698									2.00178	0.0310785	2002	50-54 years	1.94086	2.06269																26.0569	0.154924	2005	40-44 years	25.7533	26.3606
								158.267	0.453853	2003	50-54 years	157.377	159.156									2.00627	0.0307167	2003	50-54 years	1.94607	2.06648																26.0839	0.166838	2002	20-24 years	25.7569	26.4109
								161.048	0.449179	2004	50-54 years	160.167	161.928									2.01182	0.0305066	2004	50-54 years	1.95202	2.07161																26.1186	0.170745	2001	45-49 years	25.7839	26.4532
								161.914	0.436124	2005	50-54 years	161.059	162.769									2.01991	0.0301863	2005	50-54 years	1.96074	2.07907																26.1312	0.173689	1997	35-39 years	25.7908	26.4717
								160.651	0.428232	2006	50-54 years	159.812	161.491									2.03274	0.0301516	2006	50-54 years	1.97364	2.09184																26.1428	2.9589	2048	65-69 years	20.3433	31.9422
								158.212	0.422957	2007	50-54 years	157.383	159.041									2.04786	0.0302888	2007	50-54 years	1.98849	2.10723																26.1618	0.171153	1990	30-34 years	25.8264	26.4973
								155.368	0.423433	2008	50-54 years	154.538	156.198									2.0627	0.0306026	2008	50-54 years	2.00272	2.12268																26.1738	0.179288	2005	45-49 years	25.8224	26.5252
								152.908	0.428401	2009	50-54 years	152.068	153.748									2.07447	0.0309834	2009	50-54 years	2.01374	2.1352																26.2091	0.162584	2004	40-44 years	25.8905	26.5278
								151.584	0.434992	2010	50-54 years	150.732	152.437									2.08222	0.0313156	2010	50-54 years	2.02084	2.14359																26.2118	0.170448	2003	40-44 years	25.8777	26.5459
								152.777	0.440048	2011	50-54 years	151.915	153.64									2.09239	0.0315447	2011	50-54 years	2.03056	2.15422																26.23	1.69772	2024	55-59 years	22.9024	29.5575
								156.311	0.438967	2012	50-54 years	155.451	157.171									2.10944	0.031571	2012	50-54 years	2.04756	2.17132																26.2766	0.170622	2002	45-49 years	25.9422	26.611
								160.608	0.428101	2013	50-54 years	159.769	161.447									2.12962	0.031305	2013	50-54 years	2.06826	2.19098																26.2815	0.173545	2000	45-49 years	25.9413	26.6216
								164.102	0.412531	2014	50-54 years	163.294	164.911									2.14873	0.0308638	2014	50-54 years	2.08824	2.20923																26.3359	2.14358	2033	60-64 years	22.1345	30.5373
								165.207	0.395496	2015	50-54 years	164.432	165.982									2.16756	0.0304112	2015	50-54 years	2.10795	2.22717																26.4227	0.167293	2001	20-24 years	26.0948	26.7506
								162.302	0.37782	2016	50-54 years	161.561	163.042									2.18541	0.0300667	2016	50-54 years	2.12648	2.24435																26.4476	0.167579	2019	55-59 years	26.1191	26.776
								156.696	0.361981	2017	50-54 years	155.986	157.405									2.20407	0.0299143	2017	50-54 years	2.14544	2.26271																26.4794	0.180121	2001	40-44 years	26.1263	26.8324
								151.174	0.35147	2018	50-54 years	150.485	151.863									2.22399	0.0299955	2018	50-54 years	2.1652	2.28278																26.5139	0.178008	2002	40-44 years	26.165	26.8628
								148.514	0.347386	2019	50-54 years	147.833	149.194									2.24583	0.0302038	2019	50-54 years	2.18663	2.30503																26.599	0.180062	1999	45-49 years	26.246	26.9519
								149.398	0.349135	2020	50-54 years	148.714	150.083									2.28305	0.0306453	2020	50-54 years	2.22299	2.34312																26.6352	0.173695	2003	45-49 years	26.2948	26.9757
								152.851	0.354587	2021	50-54 years	152.156	153.546									2.33621	0.0316101	2021	50-54 years	2.27426	2.39817																26.6516	1.68039	2023	55-59 years	23.3581	29.9452
								153.605	5.07524	2022	50-54 years	143.657	163.552									2.29385	0.0528045	2022	50-54 years	2.19035	2.39735																26.6564	2.95788	2047	65-69 years	20.859	32.4538
								153.304	5.48216	2023	50-54 years	142.559	164.049									2.29629	0.0612094	2023	50-54 years	2.17632	2.41626																26.7187	0.159569	2000	15-19 years	26.406	27.0315
								153.005	5.87832	2024	50-54 years	141.483	164.526									2.29896	0.0689453	2024	50-54 years	2.16382	2.43409																26.7354	0.161003	2020	55-59 years	26.4198	27.051
								152.697	6.26557	2025	50-54 years	140.417	164.978									2.30177	0.076243	2025	50-54 years	2.15233	2.4512																26.741	0.179305	2000	40-44 years	26.3896	27.0925
								152.355	6.64507	2026	50-54 years	139.331	165.38									2.30456	0.083294	2026	50-54 years	2.1413	2.46781																26.766	0.176882	2018	55-59 years	26.4194	27.1127
								151.969	7.0175	2027	50-54 years	138.214	165.723									2.30737	0.0901971	2027	50-54 years	2.13058	2.48416																26.7924	2.12784	2032	60-64 years	22.6219	30.963
								151.519	7.38107	2028	50-54 years	137.052	165.986									2.31045	0.0969224	2028	50-54 years	2.12048	2.50042																26.8858	0.178111	2004	45-49 years	26.5368	27.2349
								151	7.73518	2029	50-54 years	135.839	166.161									2.31326	0.103455	2029	50-54 years	2.11049	2.51603																26.9096	0.178094	1996	35-39 years	26.5605	27.2587
								150.392	8.07918	2030	50-54 years	134.557	166.227									2.3154	0.109824	2030	50-54 years	2.10015	2.53066																26.9456	0.16482	1999	20-24 years	26.6226	27.2687
								149.672	8.41226	2031	50-54 years	133.184	166.16									2.31789	0.116147	2031	50-54 years	2.09024	2.54554																26.9945	0.16383	1999	15-19 years	26.6734	27.3156
								148.827	8.73356	2032	50-54 years	131.709	165.945									2.32023	0.122441	2032	50-54 years	2.08025	2.56022																27.0364	0.167636	2000	20-24 years	26.7078	27.365
								147.852	9.04099	2033	50-54 years	130.131	165.572									2.32207	0.128625	2033	50-54 years	2.06996	2.57417																27.044	1.6606	2022	55-59 years	23.7893	30.2988
								146.748	9.33356	2034	50-54 years	128.454	165.042									2.32207	0.134605	2034	50-54 years	2.05824	2.58589																27.1554	2.95319	2046	65-69 years	21.3671	32.9437
								145.524	9.61129	2035	50-54 years	126.686	164.362									2.32016	0.140386	2035	50-54 years	2.045	2.59532																27.1653	0.161924	1998	20-24 years	26.8479	27.4826
								144.187	9.87468	2036	50-54 years	124.833	163.542									2.31844	0.146148	2036	50-54 years	2.03199	2.60489																27.1696	0.185224	1998	45-49 years	26.8065	27.5326
								142.748	10.1241	2037	50-54 years	122.905	162.591									2.31758	0.151962	2037	50-54 years	2.01973	2.61542																27.2634	2.11201	2031	60-64 years	23.1239	31.4029
								141.211	10.3585	2038	50-54 years	120.909	161.514									2.31771	0.157797	2038	50-54 years	2.00843	2.62699																27.2806	0.177093	2008	50-54 years	26.9335	27.6277
								139.594	10.5781	2039	50-54 years	118.861	160.327									2.31802	0.163578	2039	50-54 years	1.99741	2.63864																27.2914	0.185733	2017	55-59 years	26.9274	27.6555
								137.909	10.7837	2040	50-54 years	116.773	159.045									2.31785	0.169273	2040	50-54 years	1.98607	2.64962																27.3495	0.177405	1999	40-44 years	27.0018	27.6972
								136.192	10.9783	2041	50-54 years	114.675	157.71									2.31791	0.174968	2041	50-54 years	1.97497	2.66085																27.4988	0.167279	1998	15-19 years	27.171	27.8267
								134.433	11.1614	2042	50-54 years	112.557	156.31									2.31949	0.180805	2042	50-54 years	1.96511	2.67387																27.5055	0.17809	1995	35-39 years	27.1565	27.8546
								132.623	11.3311	2043	50-54 years	110.414	154.832									2.323	0.186787	2043	50-54 years	1.95689	2.6891																27.5412	0.158815	1997	20-24 years	27.23	27.8525
								130.729	11.4841	2044	50-54 years	108.22	153.238									2.32775	0.192864	2044	50-54 years	1.94974	2.70577																27.6418	2.9455	2045	65-69 years	21.8686	33.415
								128.714	11.6167	2045	50-54 years	105.945	151.482									2.33255	0.198943	2045	50-54 years	1.94263	2.72248																27.6864	0.184694	1999	<5 years	27.3244	28.0484
								126.537	11.7247	2046	50-54 years	103.557	149.518									2.33629	0.204941	2046	50-54 years	1.9346	2.73797																27.722	0.193225	1997	45-49 years	27.3433	28.1007
								124.188	11.8061	2047	50-54 years	101.048	147.328									2.3391	0.210879	2047	50-54 years	1.92578	2.75242																27.7371	2.09563	2030	60-64 years	23.6297	31.8446
								121.692	11.8616	2048	50-54 years	98.4434	144.941									2.34059	0.216687	2048	50-54 years	1.91588	2.76529																27.7375	0.158118	2021	55-59 years	27.4276	28.0474
								119.06	11.891	2049	50-54 years	95.7538	142.367									2.34206	0.222476	2049	50-54 years	1.90601	2.77811																27.7987	0.174941	1998	40-44 years	27.4558	28.1416
								116.288	11.8932	2050	50-54 years	92.9777	139.599									2.34427	0.228332	2050	50-54 years	1.89674	2.7918																27.8125	0.175142	1994	35-39 years	27.4693	28.1558
								161.338	0.605269	1990	55-59 years	160.152	162.524									2.27538	0.0392739	1990	55-59 years	2.1984	2.35235																27.8696	0.173729	1990	35-39 years	27.5291	28.2101
								158.952	0.594085	1991	55-59 years	157.788	160.117									2.21389	0.0374613	1991	55-59 years	2.14047	2.28732																27.8781	0.190454	2016	55-59 years	27.5048	28.2514
								156.706	0.585075	1992	55-59 years	155.559	157.853									2.15036	0.0362747	1992	55-59 years	2.07926	2.22146																27.8936	0.155697	1996	20-24 years	27.5884	28.1987
								154.714	0.579429	1993	55-59 years	153.578	155.85									2.09868	0.0354124	1993	55-59 years	2.02927	2.16809																27.9487	0.171876	1993	35-39 years	27.6118	28.2856
								153.119	0.577558	1994	55-59 years	151.986	154.251									2.06464	0.0348599	1994	55-59 years	1.99631	2.13296																28.0205	0.171262	1991	35-39 years	27.6848	28.3562
								151.963	0.57599	1995	55-59 years	150.834	153.092									2.04894	0.0345515	1995	55-59 years	1.98122	2.11666																28.0642	0.170414	1992	35-39 years	27.7302	28.3983
								150.572	0.574215	1996	55-59 years	149.447	151.698									2.04637	0.034467	1996	55-59 years	1.97882	2.11393																28.1115	2.93441	2044	65-69 years	22.36	33.8629
								148.559	0.570161	1997	55-59 years	147.442	149.677									2.05014	0.0344937	1997	55-59 years	1.98253	2.11774																28.1337	0.169529	1997	15-19 years	27.8014	28.466
								146.53	0.563757	1998	55-59 years	145.425	147.635									2.05771	0.0345395	1998	55-59 years	1.99001	2.12541																28.2079	2.07828	2029	60-64 years	24.1344	32.2813
								145.006	0.557491	1999	55-59 years	143.914	146.099									2.06511	0.0345501	1999	55-59 years	1.99739	2.13283																28.2661	0.153214	1995	20-24 years	27.9658	28.5664
								144.65	0.551651	2000	55-59 years	143.568	145.731									2.07126	0.0344845	2000	55-59 years	2.00367	2.13885																28.3401	0.174438	1997	40-44 years	27.9982	28.682
								146.45	0.543919	2001	55-59 years	145.384	147.516									2.07453	0.0342832	2001	55-59 years	2.00734	2.14173																28.3713	0.190738	2015	55-59 years	27.9975	28.7451
								150.068	0.536975	2002	55-59 years	149.015	151.12									2.0773	0.0340252	2002	55-59 years	2.01061	2.14399																28.3777	0.187041	2014	55-59 years	28.0111	28.7443
								154.077	0.53335	2003	55-59 years	153.031	155.122									2.08101	0.0338002	2003	55-59 years	2.01477	2.14726																28.3986	0.182458	2011	55-59 years	28.041	28.7562
								157.307	0.51552	2004	55-59 years	156.297	158.318									2.08726	0.0333452	2004	55-59 years	2.0219	2.15261																28.4895	0.169606	1996	15-19 years	28.1571	28.822
								158.579	0.506559	2005	55-59 years	157.586	159.571									2.09618	0.0331511	2005	55-59 years	2.0312	2.16115																28.516	0.183828	2013	55-59 years	28.1557	28.8763
								157.31	0.489526	2006	55-59 years	156.351	158.27									2.10559	0.0329019	2006	55-59 years	2.0411	2.17008																28.5467	0.185674	2010	55-59 years	28.1828	28.9106
								154.626	0.47252	2007	55-59 years	153.7	155.552									2.11602	0.0327256	2007	55-59 years	2.05188	2.18016																28.5598	0.151316	1994	20-24 years	28.2632	28.8564
								151.495	0.451802	2008	55-59 years	150.609	152.381									2.12455	0.032418	2008	55-59 years	2.06102	2.18809																28.5677	2.92015	2043	65-69 years	22.8442	34.2912
								148.692	0.438663	2009	55-59 years	147.832	149.552									2.13036	0.032224	2009	55-59 years	2.0672	2.19351																28.6091	0.201136	1996	45-49 years	28.2149	29.0033
								147.057	0.422052	2010	55-59 years	146.23	147.884									2.13503	0.0318705	2010	55-59 years	2.07257	2.1975																28.6248	0.1823	2012	55-59 years	28.2675	28.9821
								147.851	0.416946	2011	55-59 years	147.034	148.668									2.14648	0.03183	2011	55-59 years	2.0841	2.20887																28.6599	2.05863	2028	60-64 years	24.625	32.6948
								150.735	0.418973	2012	55-59 years	149.914	151.557									2.16829	0.0320057	2012	55-59 years	2.10556	2.23102																28.7311	0.179948	2007	50-54 years	28.3784	29.0838
								154.302	0.42834	2013	55-59 years	153.463	155.142									2.19353	0.0324201	2013	55-59 years	2.12999	2.25707																28.9067	0.16897	1995	15-19 years	28.5755	29.2379
								157.172	0.441015	2014	55-59 years	156.308	158.037									2.21677	0.0329368	2014	55-59 years	2.15222	2.28133																29.003	0.176964	1996	40-44 years	28.6561	29.3498
								157.963	0.450959	2015	55-59 years	157.079	158.847									2.23769	0.0334244	2015	55-59 years	2.17218	2.30321																29.0213	2.90383	2042	65-69 years	23.3298	34.7129
								155.163	0.450234	2016	55-59 years	154.281	156.046									2.25405	0.0337207	2016	55-59 years	2.18795	2.32014																29.0634	0.150683	1993	20-24 years	28.7681	29.3587
								149.899	0.436135	2017	55-59 years	149.045	150.754									2.26578	0.033688	2017	55-59 years	2.19975	2.3318																29.0817	2.03573	2027	60-64 years	25.0917	33.0718
								144.731	0.412038	2018	55-59 years	143.924	145.539									2.27791	0.0333071	2018	55-59 years	2.21263	2.34319																29.1305	0.208644	1995	45-49 years	28.7215	29.5394
								142.249	0.389265	2019	55-59 years	141.486	143.012									2.29477	0.0328132	2019	55-59 years	2.23046	2.35909																29.2831	0.18606	1998	<5 years	28.9184	29.6478
								142.953	0.372817	2020	55-59 years	142.222	143.684									2.33044	0.0325474	2020	55-59 years	2.26665	2.39423																29.3873	0.167604	1994	15-19 years	29.0588	29.7158
								146.853	0.364253	2021	55-59 years	146.139	147.567									2.3819	0.0328385	2021	55-59 years	2.31753	2.44626																29.4189	0.150181	1992	20-24 years	29.1246	29.7133
								147.154	4.86229	2022	55-59 years	137.624	156.684									2.37218	0.0547678	2022	55-59 years	2.26484	2.47953																29.4231	0.213744	1994	45-49 years	29.0042	29.8421
								146.817	5.25031	2023	55-59 years	136.526	157.107									2.37796	0.0635074	2023	55-59 years	2.25349	2.50244																29.4676	2.00953	2026	60-64 years	25.5289	33.4063
								146.486	5.62799	2024	55-59 years	135.455	157.517									2.38411	0.071594	2024	55-59 years	2.24379	2.52444																29.4691	0.195002	2009	55-59 years	29.0869	29.8513
								146.169	5.9978	2025	55-59 years	134.413	157.924									2.39013	0.0792448	2025	55-59 years	2.23481	2.54545																29.4849	2.88678	2041	65-69 years	23.8268	35.143
								145.867	6.36218	2026	55-59 years	133.398	158.337									2.39461	0.0866003	2026	55-59 years	2.22488	2.56435																29.5983	0.181106	1995	40-44 years	29.2434	29.9533
								145.581	6.72258	2027	55-59 years	132.404	158.757									2.39729	0.0937386	2027	55-59 years	2.21356	2.58101																29.7418	0.223997	1993	45-49 years	29.3028	30.1809
								145.299	7.07809	2028	55-59 years	131.426	159.172									2.39986	0.100679	2028	55-59 years	2.20252	2.59719																29.7425	0.149972	1991	20-24 years	29.4485	30.0364
								145.02	7.42885	2029	55-59 years	130.459	159.58									2.40275	0.10745	2029	55-59 years	2.19215	2.61335																29.8283	1.98158	2025	60-64 years	25.9444	33.7122
								144.731	7.77502	2030	55-59 years	129.492	159.97									2.4057	0.114095	2030	55-59 years	2.18207	2.62933																29.8659	0.149889	1990	20-24 years	29.5721	30.1597
								144.412	8.11656	2031	55-59 years	128.504	160.321									2.40872	0.120686	2031	55-59 years	2.17218	2.64527																29.8875	0.184431	2006	50-54 years	29.526	30.249
								144.048	8.45306	2032	55-59 years	127.48	160.616									2.41168	0.127263	2032	55-59 years	2.16224	2.66112																29.9198	0.215004	2000	50-54 years	29.4984	30.3413
								143.627	8.78262	2033	55-59 years	126.413	160.841									2.41501	0.133785	2033	55-59 years	2.15279	2.67723																29.9401	0.219423	1999	50-54 years	29.51	30.3702
								143.138	9.1039	2034	55-59 years	125.294	160.981									2.41796	0.140198	2034	55-59 years	2.14317	2.69275																29.9599	2.86956	2040	65-69 years	24.3355	35.5842
								142.567	9.41601	2035	55-59 years	124.111	161.022									2.42031	0.146507	2035	55-59 years	2.13316	2.70747																29.9701	0.209114	2001	50-54 years	29.5603	30.38
								141.887	9.71719	2036	55-59 years	122.841	160.932									2.42293	0.152815	2036	55-59 years	2.12341	2.72245																29.9811	0.228903	1992	45-49 years	29.5325	30.4298
								141.09	10.0067	2037	55-59 years	121.477	160.704									2.42549	0.159131	2037	55-59 years	2.11359	2.73739																30.0182	0.188227	1994	40-44 years	29.6493	30.3871
								140.169	10.2822	2038	55-59 years	120.015	160.322									2.42742	0.165365	2038	55-59 years	2.10331	2.75154																30.1388	0.23488	1991	45-49 years	29.6785	30.5992
								139.127	10.543	2039	55-59 years	118.463	159.791									2.42753	0.171404	2039	55-59 years	2.09158	2.76348																30.1796	0.166039	1993	15-19 years	29.8542	30.5051
								137.969	10.7887	2040	55-59 years	116.823	159.115									2.42555	0.177236	2040	55-59 years	2.07817	2.77294																30.1828	1.95337	2024	60-64 years	26.3542	34.0114
								136.707	11.0201	2041	55-59 years	115.108	158.306									2.42387	0.18307	2041	55-59 years	2.06505	2.78268																30.2057	0.239768	1990	45-49 years	29.7358	30.6757
								135.345	11.2373	2042	55-59 years	113.32	157.37									2.42298	0.188981	2042	55-59 years	2.05258	2.79338																30.283	0.192692	1993	40-44 years	29.9053	30.6607
								133.893	11.4398	2043	55-59 years	111.471	156.315									2.42323	0.19495	2043	55-59 years	2.04113	2.80533																30.2859	0.230254	1998	50-54 years	29.8346	30.7372
								132.361	11.6275	2044	55-59 years	109.571	155.151									2.42357	0.200881	2044	55-59 years	2.02985	2.8173																30.3491	0.205169	2002	50-54 years	29.947	30.7513
								130.769	11.8017	2045	55-59 years	107.637	153.9									2.42349	0.206733	2045	55-59 years	2.0183	2.82869																30.4408	0.201443	2020	60-64 years	30.046	30.8356
								129.143	11.9651	2046	55-59 years	105.691	152.595									2.42358	0.212589	2046	55-59 years	2.00691	2.84025																30.4527	2.85265	2039	65-69 years	24.8615	36.0439
								127.48	12.1175	2047	55-59 years	103.729	151.23									2.42534	0.218622	2047	55-59 years	1.99684	2.85384																30.5466	1.92565	2023	60-64 years	26.7724	34.3209
								125.766	12.2567	2048	55-59 years	101.743	149.789									2.42902	0.224836	2048	55-59 years	1.98834	2.8697																30.5981	0.212116	1990	40-44 years	30.1824	31.0139
								123.974	12.3795	2049	55-59 years	99.7099	148.237									2.4341	0.231181	2049	55-59 years	1.98099	2.88722																30.5997	0.200424	1992	40-44 years	30.2068	30.9925
								122.064	12.4815	2050	55-59 years	97.6005	146.528									2.43912	0.237528	2050	55-59 years	1.97356	2.90467																30.6183	0.198053	2019	60-64 years	30.2301	31.0065
								158.75	0.663907	1990	60-64 years	157.449	160.052									2.47753	0.0443107	1990	60-64 years	2.39068	2.56438																30.6452	0.162854	1992	15-19 years	30.326	30.9644
								155.131	0.647678	1991	60-64 years	153.862	156.401									2.41665	0.0422228	1991	60-64 years	2.33389	2.49941																30.6819	0.206098	1991	40-44 years	30.278	31.0859
								151.835	0.632914	1992	60-64 years	150.594	153.075									2.35124	0.0407945	1992	60-64 years	2.27128	2.4312																30.7078	0.199617	2003	50-54 years	30.3166	31.0991
								148.996	0.619769	1993	60-64 years	147.781	150.211									2.29738	0.0396853	1993	60-64 years	2.2196	2.37517																30.7089	0.189663	2005	50-54 years	30.3371	31.0806
								146.779	0.606586	1994	60-64 years	145.59	147.968									2.26181	0.0388468	1994	60-64 years	2.18567	2.33795																30.7242	0.236178	1997	50-54 years	30.2613	31.1871
								145.354	0.596685	1995	60-64 years	144.185	146.524									2.24754	0.0383504	1995	60-64 years	2.17238	2.32271																30.7825	0.18656	1997	<5 years	30.4168	31.1481
								144.129	0.587915	1996	60-64 years	142.977	145.281									2.24928	0.0381518	1996	60-64 years	2.1745	2.32405																30.931	1.89897	2022	60-64 years	27.209	34.653
								142.676	0.580035	1997	60-64 years	141.54	143.813									2.25814	0.0381348	1997	60-64 years	2.18339	2.33288																30.9396	0.159326	1991	15-19 years	30.6274	31.2519
								141.37	0.574967	1998	60-64 years	140.243	142.497									2.27137	0.0382416	1998	60-64 years	2.19642	2.34632																30.9429	0.204621	2021	60-64 years	30.5419	31.344
								140.602	0.573727	1999	60-64 years	139.477	141.726									2.28516	0.0383909	1999	60-64 years	2.20992	2.36041																30.9602	0.155787	1990	15-19 years	30.6549	31.2656
								140.703	0.573579	2000	60-64 years	139.579	141.827									2.29409	0.0384458	2000	60-64 years	2.21873	2.36944																30.9664	2.83604	2038	65-69 years	25.4077	36.525
								142.651	0.577388	2001	60-64 years	141.519	143.783									2.2978	0.0384406	2001	60-64 years	2.22246	2.37314																30.9866	0.196744	2004	50-54 years	30.6009	31.3722
								146.31	0.583447	2002	60-64 years	145.166	147.454									2.29735	0.0383645	2002	60-64 years	2.22216	2.37255																31.0086	0.195344	2018	60-64 years	30.6257	31.3915
								150.442	0.587851	2003	60-64 years	149.29	151.594									2.29504	0.0382089	2003	60-64 years	2.22016	2.36993																31.2791	0.205044	2008	55-59 years	30.8773	31.681
								153.71	0.589401	2004	60-64 years	152.555	154.866									2.29257	0.0380176	2004	60-64 years	2.21806	2.36709																31.4163	0.244474	1996	50-54 years	30.9371	31.8955
								154.899	0.584838	2005	60-64 years	153.752	156.045									2.2939	0.0378287	2005	60-64 years	2.21976	2.36805																31.503	2.81962	2037	65-69 years	25.9765	37.0294
								153.618	0.569384	2006	60-64 years	152.502	154.734									2.29812	0.0375906	2006	60-64 years	2.22444	2.3718																31.5626	0.194995	2017	60-64 years	31.1804	31.9447
								150.825	0.549047	2007	60-64 years	149.749	151.901									2.30479	0.0373576	2007	60-64 years	2.23157	2.37801																31.9711	0.251331	1995	50-54 years	31.4785	32.4637
								147.293	0.53101	2008	60-64 years	146.252	148.333									2.3115	0.0371674	2008	60-64 years	2.23865	2.38434																32.0032	0.185785	1996	<5 years	31.639	32.3673
								144.136	0.501995	2009	60-64 years	143.152	145.12									2.3188	0.0366887	2009	60-64 years	2.24689	2.39071																32.0551	2.80281	2036	65-69 years	26.5616	37.5486
								142.404	0.488076	2010	60-64 years	141.448	143.361									2.32341	0.036453	2010	60-64 years	2.25197	2.39486																32.2675	0.198047	2016	60-64 years	31.8793	32.6556
								142.782	0.47409	2011	60-64 years	141.853	143.711									2.33209	0.0361748	2011	60-64 years	2.26119	2.40299																32.4959	0.255596	1994	50-54 years	31.9949	32.9969
								144.773	0.464773	2012	60-64 years	143.862	145.684									2.35031	0.036009	2012	60-64 years	2.27973	2.42088																32.6119	2.7851	2035	65-69 years	27.1531	38.0707
								147.369	0.453063	2013	60-64 years	146.481	148.257									2.37028	0.0357304	2013	60-64 years	2.30025	2.44031																32.7202	0.202338	2015	60-64 years	32.3236	33.1167
								149.355	0.447008	2014	60-64 years	148.478	150.231									2.38817	0.0356083	2014	60-64 years	2.31838	2.45796																32.8394	0.217524	2007	55-59 years	32.413	33.2657
								149.541	0.432925	2015	60-64 years	148.693	150.39									2.40536	0.0352979	2015	60-64 years	2.33618	2.47455																32.9146	0.183764	1995	<5 years	32.5545	33.2748
								146.883	0.422882	2016	60-64 years	146.054	147.712									2.42265	0.0352696	2016	60-64 years	2.35353	2.49178																32.9335	0.262936	2000	55-59 years	32.4182	33.4489
								142.35	0.414427	2017	60-64 years	141.538	143.162									2.43956	0.0354158	2017	60-64 years	2.37014	2.50897																32.9625	0.265501	1999	55-59 years	32.4421	33.4829
								137.97	0.412353	2018	60-64 years	137.162	138.779									2.45629	0.0358097	2018	60-64 years	2.3861	2.52647																33.0192	3.88384	2050	70-74 years	25.4069	40.6315
								135.753	0.417346	2019	60-64 years	134.935	136.571									2.47747	0.0364135	2019	60-64 years	2.4061	2.54884																33.0732	0.259406	1993	50-54 years	32.5648	33.5817
								135.972	0.426097	2020	60-64 years	135.137	136.807									2.50723	0.0371884	2020	60-64 years	2.43435	2.58012																33.0817	0.267553	1998	55-59 years	32.5573	33.6061
								139.114	0.434218	2021	60-64 years	138.262	139.965									2.55441	0.0383184	2021	60-64 years	2.47931	2.62952																33.1303	0.210362	2014	60-64 years	32.718	33.5426
								141.636	4.68034	2022	60-64 years	132.463	150.81									2.57638	0.0599293	2022	60-64 years	2.45892	2.69384																33.1554	0.258523	2001	55-59 years	32.6487	33.6621
								141.26	5.05194	2023	60-64 years	131.358	151.162									2.58228	0.0693203	2023	60-64 years	2.44641	2.71814																33.1637	2.76568	2034	65-69 years	27.7429	38.5844
								140.881	5.41296	2024	60-64 years	130.272	151.491									2.58829	0.0780004	2024	60-64 years	2.43541	2.74117																33.4297	0.270144	1997	55-59 years	32.9002	33.9592
								140.514	5.76602	2025	60-64 years	129.212	151.815									2.59505	0.0862495	2025	60-64 years	2.426	2.7641																33.5804	3.87501	2049	70-74 years	25.9854	41.1754
								140.172	6.11399	2026	60-64 years	128.188	152.155									2.60133	0.0942391	2026	60-64 years	2.41662	2.78603																33.5943	0.181049	1994	<5 years	33.2395	33.9492
								139.848	6.45804	2027	60-64 years	127.19	152.505									2.60727	0.102081	2027	60-64 years	2.40719	2.80735																33.6377	0.216309	2013	60-64 years	33.2137	34.0617
								139.529	6.79722	2028	60-64 years	126.207	152.852									2.61364	0.109755	2028	60-64 years	2.39852	2.82876																33.6486	0.262971	1992	50-54 years	33.1332	34.164
								139.22	7.13189	2029	60-64 years	125.241	153.198									2.62052	0.117278	2029	60-64 years	2.39065	2.85039																33.6949	2.74303	2033	65-69 years	28.3186	39.0713
								138.921	7.46305	2030	60-64 years	124.293	153.548									2.62715	0.124673	2030	60-64 years	2.38279	2.87151																33.7771	0.25449	2002	55-59 years	33.2783	34.2759
								138.639	7.79225	2031	60-64 years	123.367	153.912									2.63219	0.131941	2031	60-64 years	2.37359	2.8908																33.926	0.224863	2012	60-64 years	33.4853	34.3667
								138.369	8.11992	2032	60-64 years	122.454	154.284									2.63515	0.139096	2032	60-64 years	2.36252	2.90778																34.0422	0.27272	1996	55-59 years	33.5076	34.5767
								138.106	8.44512	2033	60-64 years	121.554	154.659									2.63809	0.146167	2033	60-64 years	2.35161	2.92458																34.0947	0.265081	1991	50-54 years	33.5751	34.6142
								137.844	8.76726	2034	60-64 years	120.66	155.028									2.64129	0.15316	2034	60-64 years	2.3411	2.94148																34.1236	3.86189	2048	70-74 years	26.5543	41.6929
								137.574	9.08629	2035	60-64 years	119.765	155.383									2.64466	0.160094	2035	60-64 years	2.33087	2.95844																34.1442	0.227838	2006	55-59 years	33.6977	34.5908
								137.274	9.40125	2036	60-64 years	118.847	155.7									2.648	0.167016	2036	60-64 years	2.32065	2.97535																34.1891	2.71574	2032	65-69 years	28.8663	39.512
								136.933	9.71179	2037	60-64 years	117.898	155.968									2.65137	0.173964	2037	60-64 years	2.3104	2.99234																34.3342	0.232379	2011	60-64 years	33.8788	34.7897
								136.535	10.0156	2038	60-64 years	116.904	156.166									2.65504	0.180898	2038	60-64 years	2.30048	3.0096																34.3401	0.251532	2003	55-59 years	33.8471	34.8331
								136.074	10.3116	2039	60-64 years	115.864	156.285									2.65841	0.187752	2039	60-64 years	2.29042	3.02641																34.4552	0.266479	1990	50-54 years	33.9329	34.9775
								135.534	10.5983	2040	60-64 years	114.761	156.307									2.66102	0.194511	2040	60-64 years	2.27978	3.04226																34.5051	0.17964	1993	<5 years	34.153	34.8572
								134.893	10.8739	2041	60-64 years	113.58	156.205									2.66401	0.201296	2041	60-64 years	2.26947	3.05855																34.5637	0.274405	1995	55-59 years	34.0259	35.1016
								134.138	11.1373	2042	60-64 years	112.309	155.967									2.66684	0.208101	2042	60-64 years	2.25896	3.07472																34.6426	2.68391	2031	65-69 years	29.3821	39.9031
								133.266	11.3864	2043	60-64 years	110.949	155.584									2.66909	0.214834	2043	60-64 years	2.24801	3.09016																34.6653	3.84628	2047	70-74 years	27.1266	42.204
								132.279	11.6204	2044	60-64 years	109.503	155.055									2.66923	0.221344	2044	60-64 years	2.23539	3.10306																34.7758	0.241104	2010	60-64 years	34.3032	35.2483
								131.182	11.8393	2045	60-64 years	107.977	154.387									2.66718	0.227621	2045	60-64 years	2.22104	3.11331																34.9458	0.24275	2004	55-59 years	34.47	35.4216
								129.985	12.0434	2046	60-64 years	106.379	153.59									2.66534	0.233907	2046	60-64 years	2.20688	3.1238																35.0272	0.23785	2005	55-59 years	34.561	35.4933
								128.694	12.2333	2047	60-64 years	104.717	152.671									2.66448	0.240301	2047	60-64 years	2.19349	3.13547																35.0649	2.64925	2030	65-69 years	29.8723	40.2574
								127.316	12.408	2048	60-64 years	102.996	151.635									2.66477	0.246781	2048	60-64 years	2.18108	3.14846																35.2172	3.82961	2046	70-74 years	27.7111	42.7232
								125.864	12.5683	2049	60-64 years	101.23	150.498									2.66527	0.253238	2049	60-64 years	2.16892	3.16162																35.2235	0.276745	1994	55-59 years	34.6811	35.7659
								124.351	12.7151	2050	60-64 years	99.4296	149.273									2.66518	0.259604	2050	60-64 years	2.15636	3.174																35.2257	0.248074	2009	60-64 years	34.7395	35.7119
								160.853	0.758749	1990	65-69 years	159.366	162.34									2.69205	0.0509561	1990	65-69 years	2.59218	2.79193																35.4814	2.61393	2029	65-69 years	30.3581	40.6047
								156.355	0.737339	1991	65-69 years	154.909	157.8									2.64279	0.048592	1991	65-69 years	2.54755	2.73803																35.5781	0.179661	1992	<5 years	35.2259	35.9302
								152.302	0.718078	1992	65-69 years	150.895	153.71									2.58702	0.0469851	1992	65-69 years	2.49493	2.67911																35.7472	0.261481	2008	60-64 years	35.2347	36.2597
								148.921	0.700599	1993	65-69 years	147.548	150.294									2.54234	0.0457545	1993	65-69 years	2.45266	2.63202																35.7843	3.81284	2045	70-74 years	28.3112	43.2575
								146.393	0.685887	1994	65-69 years	145.049	147.738									2.51575	0.0448717	1994	65-69 years	2.4278	2.6037																35.8207	0.289373	1998	60-64 years	35.2536	36.3879
								144.882	0.673997	1995	65-69 years	143.561	146.203									2.51049	0.0443523	1995	65-69 years	2.42356	2.59742																35.9073	2.57881	2028	65-69 years	30.8529	40.9618
								143.89	0.663854	1996	65-69 years	142.589	145.191									2.52027	0.0441525	1996	65-69 years	2.43374	2.60681																35.9366	0.29104	1997	60-64 years	35.3661	36.507
								142.957	0.654213	1997	65-69 years	141.675	144.239									2.53665	0.0441299	1997	65-69 years	2.45015	2.62314																35.9503	0.290083	1999	60-64 years	35.3817	36.5188
								142.286	0.645424	1998	65-69 years	141.021	143.551									2.55644	0.044182	1998	65-69 years	2.46984	2.64303																35.9689	0.28998	2000	60-64 years	35.4005	36.5372
								142.127	0.635953	1999	65-69 years	140.88	143.373									2.57597	0.0441754	1999	65-69 years	2.48939	2.66255																35.9717	0.279152	1993	55-59 years	35.4245	36.5188
								142.742	0.629521	2000	65-69 years	141.508	143.976									2.59052	0.0440987	2000	65-69 years	2.50409	2.67696																36.1396	0.179174	1990	<5 years	35.7884	36.4908
								145.178	0.627379	2001	65-69 years	143.948	146.408									2.59968	0.043982	2001	65-69 years	2.51348	2.68589																36.2535	0.29479	1996	60-64 years	35.6757	36.8313
								149.423	0.630165	2002	65-69 years	148.188	150.658									2.60475	0.0438604	2002	65-69 years	2.51878	2.69071																36.2907	0.179879	1991	<5 years	35.9381	36.6433
								154.09	0.636261	2003	65-69 years	152.843	155.337									2.60779	0.0437687	2003	65-69 years	2.522	2.69358																36.359	2.54476	2027	65-69 years	31.3713	41.3467
								157.821	0.643192	2004	65-69 years	156.56	159.081									2.61113	0.043729	2004	65-69 years	2.52542	2.69684																36.362	0.269447	2007	60-64 years	35.8339	36.8901
								159.145	0.643963	2005	65-69 years	157.883	160.407									2.61505	0.0436645	2005	65-69 years	2.52947	2.70063																36.3641	0.291487	2001	60-64 years	35.7928	36.9354
								157.639	0.6385	2006	65-69 years	156.387	158.89									2.61908	0.0436283	2006	65-69 years	2.53357	2.7046																36.371	3.79628	2044	70-74 years	28.9303	43.8117
								154.449	0.627893	2007	65-69 years	153.218	155.679									2.62194	0.0435787	2007	65-69 years	2.53653	2.70736																36.7407	0.220979	2020	65-69 years	36.3076	37.1738
								150.625	0.613586	2008	65-69 years	149.423	151.828									2.62291	0.0434538	2008	65-69 years	2.53774	2.70808																36.7477	0.299959	1995	60-64 years	36.1598	37.3356
								147.101	0.599455	2009	65-69 years	145.926	148.276									2.6203	0.0432415	2009	65-69 years	2.53554	2.70505																36.7734	0.283204	1992	55-59 years	36.2184	37.3285
								144.969	0.586845	2010	65-69 years	143.819	146.12									2.6157	0.0429726	2010	65-69 years	2.53148	2.69993																36.8396	2.51204	2026	65-69 years	31.916	41.7632
								144.965	0.573005	2011	65-69 years	143.842	146.088									2.61741	0.042669	2011	65-69 years	2.53378	2.70104																36.8837	0.228826	2019	65-69 years	36.4352	37.3322
								146.362	0.56009	2012	65-69 years	145.264	147.46									2.632	0.0424317	2012	65-69 years	2.54883	2.71516																36.9844	3.78027	2043	70-74 years	29.575	44.3937
								147.961	0.551101	2013	65-69 years	146.881	149.041									2.6518	0.0423124	2013	65-69 years	2.56887	2.73473																37.0496	0.218719	2021	65-69 years	36.6209	37.4783
								149.04	0.528287	2014	65-69 years	148.005	150.075									2.67307	0.041854	2014	65-69 years	2.59104	2.7551																37.2013	0.294162	2002	60-64 years	36.6248	37.7779
								148.843	0.516196	2015	65-69 years	147.831	149.854									2.69235	0.0416706	2015	65-69 years	2.61068	2.77403																37.2742	0.280327	2006	60-64 years	36.7248	37.8237
								146.289	0.495884	2016	65-69 years	145.317	147.261									2.70612	0.041322	2016	65-69 years	2.62513	2.78711																37.3499	2.48123	2025	65-69 years	32.4867	42.2131
								142.227	0.475464	2017	65-69 years	141.295	143.159									2.71412	0.0409893	2017	65-69 years	2.63378	2.79446																37.4148	0.306215	1994	60-64 years	36.8146	38.015
								138.367	0.452611	2018	65-69 years	137.48	139.255									2.72007	0.0405046	2018	65-69 years	2.64068	2.79946																37.5815	0.23595	2018	65-69 years	37.119	38.044
								136.159	0.43954	2019	65-69 years	135.298	137.021									2.73048	0.0402991	2019	65-69 years	2.65149	2.80947																37.5884	0.288695	1991	55-59 years	37.0225	38.1542
								135.705	0.424592	2020	65-69 years	134.873	136.537									2.73201	0.0400887	2020	65-69 years	2.65343	2.81058																37.6233	3.76441	2042	70-74 years	30.2451	45.0016
								137.524	0.421297	2021	65-69 years	136.698	138.35									2.79272	0.0409278	2021	65-69 years	2.71251	2.87294																37.8787	2.45152	2024	65-69 years	33.0737	42.6836
								143.457	4.74072	2022	65-69 years	134.165	152.748									2.85428	0.0665074	2022	65-69 years	2.72393	2.98464																38.0156	0.29545	2003	60-64 years	37.4365	38.5947
								143.055	5.11639	2023	65-69 years	133.027	153.083									2.86866	0.0772055	2023	65-69 years	2.71733	3.01998																38.22	0.313875	1993	60-64 years	37.6048	38.8352
								142.646	5.48103	2024	65-69 years	131.903	153.389									2.8821	0.0871313	2024	65-69 years	2.71132	3.05288																38.2825	3.74815	2041	70-74 years	30.9361	45.6289
								142.238	5.83704	2025	65-69 years	130.797	153.678									2.89406	0.0965169	2025	65-69 years	2.70488	3.08323																38.3144	0.294768	1990	55-59 years	37.7367	38.8922
								141.853	6.18757	2026	65-69 years	129.725	153.98									2.90351	0.105531	2026	65-69 years	2.69667	3.11035																38.4096	2.42144	2023	65-69 years	33.6636	43.1557
								141.483	6.53384	2027	65-69 years	128.677	154.29									2.91126	0.114301	2027	65-69 years	2.68723	3.13529																38.4602	0.291319	2005	60-64 years	37.8892	39.0312
								141.11	6.87445	2028	65-69 years	127.636	154.584									2.91795	0.122803	2028	65-69 years	2.67725	3.15864																38.5281	0.247537	2017	65-69 years	38.0429	39.0132
								140.737	7.20979	2029	65-69 years	126.605	154.868									2.92487	0.131113	2029	65-69 years	2.66789	3.18185																38.756	0.295898	2004	60-64 years	38.176	39.3359
								140.372	7.54118	2030	65-69 years	125.591	155.153									2.93252	0.139332	2030	65-69 years	2.65943	3.20562																38.9297	2.3901	2022	65-69 years	34.2451	43.6143
								140.035	7.87085	2031	65-69 years	124.609	155.462									2.93975	0.147489	2031	65-69 years	2.65067	3.22883																38.9455	3.73038	2040	70-74 years	31.634	46.2571
								139.714	8.19896	2032	65-69 years	123.644	155.784									2.94649	0.155635	2032	65-69 years	2.64144	3.25153																39.1731	0.321477	1992	60-64 years	38.5431	39.8032
								139.401	8.52439	2033	65-69 years	122.693	156.109									2.95382	0.163747	2033	65-69 years	2.63288	3.27477																39.6042	3.71027	2039	70-74 years	32.3321	46.8763
								139.094	8.84688	2034	65-69 years	121.754	156.434									2.96162	0.171806	2034	65-69 years	2.62488	3.29836																39.6332	0.258184	2016	65-69 years	39.1271	40.1392
								138.801	9.16738	2035	65-69 years	120.833	156.769									2.96924	0.179803	2035	65-69 years	2.61683	3.32165																40.2055	0.329741	1991	60-64 years	39.5592	40.8518
								138.522	9.48682	2036	65-69 years	119.928	157.116									2.97496	0.187683	2036	65-69 years	2.60711	3.34282																40.2365	3.68552	2038	70-74 years	33.0129	47.4602
								138.257	9.80577	2037	65-69 years	119.038	157.476									2.97844	0.195452	2037	65-69 years	2.59535	3.36153																40.3173	0.268737	2015	65-69 years	39.7905	40.844
								137.997	10.1229	2038	65-69 years	118.156	157.838									2.98179	0.203173	2038	65-69 years	2.58357	3.38																40.569	0.27572	2014	65-69 years	40.0286	41.1094
								137.739	10.4378	2039	65-69 years	117.281	158.198									2.98554	0.210858	2039	65-69 years	2.57225	3.39882																40.8265	3.65456	2037	70-74 years	33.6635	47.9894
								137.473	10.7499	2040	65-69 years	116.403	158.542									2.98936	0.218508	2040	65-69 years	2.56108	3.41764																40.9715	4.81916	2050	75-79 years	31.526	50.4171
								137.177	11.0581	2041	65-69 years	115.503	158.851									2.99327	0.22617	2041	65-69 years	2.54998	3.43656																41.1927	0.33821	1990	60-64 years	40.5298	41.8556
								136.839	11.3615	2042	65-69 years	114.571	159.107									2.9971	0.233872	2042	65-69 years	2.53871	3.45549																41.3273	0.291428	2013	65-69 years	40.7561	41.8985
								136.446	11.6581	2043	65-69 years	113.597	159.296									3.00139	0.241593	2043	65-69 years	2.52787	3.47491																41.3658	3.61714	2036	70-74 years	34.2762	48.4554
								135.989	11.9463	2044	65-69 years	112.574	159.403									3.00522	0.249237	2044	65-69 years	2.51672	3.49373																41.6435	4.80543	2049	75-79 years	32.2249	51.0622
								135.454	12.2248	2045	65-69 years	111.493	159.414									3.0083	0.256787	2045	65-69 years	2.505	3.5116																41.6679	0.299074	2012	65-69 years	41.0817	42.2541
								134.815	12.491	2046	65-69 years	110.333	159.297									3.01171	0.264375	2046	65-69 years	2.49353	3.52988																41.8698	3.57563	2035	70-74 years	34.8616	48.8781
								134.066	12.7439	2047	65-69 years	109.087	159.044									3.01504	0.271998	2047	65-69 years	2.48192	3.54816																41.9702	0.308608	2011	65-69 years	41.3653	42.575
								133.197	12.9813	2048	65-69 years	107.753	158.64									3.0176	0.279539	2048	65-69 years	2.4697	3.5655																42.2586	0.31717	2010	65-69 years	41.637	42.8803
								132.214	13.2027	2049	65-69 years	106.337	158.092									3.01789	0.286823	2049	65-69 years	2.45572	3.58007																42.3436	4.79225	2048	75-79 years	32.9508	51.7364
								131.12	13.4074	2050	65-69 years	104.842	157.399									3.01556	0.293813	2050	65-69 years	2.43969	3.59144																42.365	3.53262	2034	70-74 years	35.4411	49.2889
								159.655	0.905277	1990	70-74 years	157.881	161.43									2.61323	0.0558198	1990	70-74 years	2.50382	2.72264																42.5296	0.357368	1997	65-69 years	41.8292	43.2301
								155.105	0.878671	1991	70-74 years	153.383	156.828									2.58422	0.0530313	1991	70-74 years	2.48028	2.68816																42.5391	0.322677	2009	65-69 years	41.9067	43.1716
								151.109	0.853994	1992	70-74 years	149.436	152.783									2.54888	0.0510967	1992	70-74 years	2.44873	2.64903																42.5801	0.353618	1998	65-69 years	41.887	43.2732
								147.781	0.831678	1993	70-74 years	146.15	149.411									2.52417	0.0496685	1993	70-74 years	2.42682	2.62152																42.7812	0.32727	2008	65-69 years	42.1397	43.4226
								145.32	0.810134	1994	70-74 years	143.732	146.908									2.51579	0.0486412	1994	70-74 years	2.42045	2.61112																42.8466	0.362814	1996	65-69 years	42.1355	43.5577
								143.87	0.792869	1995	70-74 years	142.316	145.424									2.52576	0.0480389	1995	70-74 years	2.4316	2.61992																42.8734	3.48964	2033	70-74 years	36.0337	49.713
								143.134	0.779251	1996	70-74 years	141.606	144.661									2.55009	0.0478538	1996	70-74 years	2.45629	2.64388																42.883	0.349875	1999	65-69 years	42.1973	43.5688
								142.792	0.766951	1997	70-74 years	141.289	144.295									2.58181	0.0479222	1997	70-74 years	2.48788	2.67574																43.0749	4.77958	2047	75-79 years	33.7069	52.4429
								142.969	0.755656	1998	70-74 years	141.488	144.45									2.61727	0.0480944	1998	70-74 years	2.523	2.71153																43.2795	0.368966	1995	65-69 years	42.5563	44.0027
								143.73	0.746402	1999	70-74 years	142.267	145.193									2.65119	0.0482363	1999	70-74 years	2.55664	2.74573																43.4104	3.44763	2032	70-74 years	36.653	50.1677
								145.146	0.739169	2000	70-74 years	143.697	146.595									2.67802	0.048255	2000	70-74 years	2.58344	2.7726																43.6127	0.333905	2007	65-69 years	42.9583	44.2672
								148.502	0.73748	2001	70-74 years	147.057	149.948									2.69524	0.048177	2001	70-74 years	2.60081	2.78967																43.692	0.348865	2000	65-69 years	43.0082	44.3758
								153.951	0.740995	2002	70-74 years	152.499	155.403									2.70599	0.0480411	2002	70-74 years	2.61183	2.80016																43.8273	4.76628	2046	75-79 years	34.4854	53.1693
								159.794	0.745046	2003	70-74 years	158.333	161.254									2.71198	0.0478456	2003	70-74 years	2.6182	2.80576																43.8838	0.376154	1994	65-69 years	43.1465	44.621
								164.408	0.743428	2004	70-74 years	162.951	165.865									2.71761	0.047594	2004	70-74 years	2.62432	2.81089																43.984	3.40725	2031	70-74 years	37.3058	50.6622
								166.171	0.736328	2005	70-74 years	164.727	167.614									2.72589	0.0473849	2005	70-74 years	2.63301	2.81876																44.5276	0.348017	2001	65-69 years	43.8455	45.2097
								165.009	0.722693	2006	70-74 years	163.593	166.426									2.73481	0.0472304	2006	70-74 years	2.64224	2.82738																44.5861	4.75124	2045	75-79 years	35.2737	53.8986
								162.464	0.707182	2007	70-74 years	161.078	163.851									2.74378	0.0471379	2007	70-74 years	2.65139	2.83617																44.5909	3.36883	2030	70-74 years	37.988	51.1938
								159.328	0.693457	2008	70-74 years	157.969	160.688									2.75014	0.0470664	2008	70-74 years	2.65789	2.84239																44.7242	0.384591	1993	65-69 years	43.9704	45.478
								156.451	0.683533	2009	70-74 years	155.112	157.791									2.75304	0.0469954	2009	70-74 years	2.66093	2.84516																45.2221	3.33155	2029	70-74 years	38.6922	51.7519
								154.516	0.674684	2010	70-74 years	153.194	155.838									2.75111	0.0468496	2010	70-74 years	2.65928	2.84293																45.3379	4.73298	2044	75-79 years	36.0612	54.6145
								154.105	0.669344	2011	70-74 years	152.793	155.417									2.75316	0.0467842	2011	70-74 years	2.66147	2.84486																45.4643	0.343199	2006	65-69 years	44.7916	46.137
								154.728	0.665049	2012	70-74 years	153.424	156.031									2.7669	0.0468258	2012	70-74 years	2.67512	2.85868																45.7716	0.394324	1992	65-69 years	44.9987	46.5444
								155.729	0.659261	2013	70-74 years	154.437	157.021									2.78495	0.0468753	2013	70-74 years	2.69307	2.87682																45.789	0.349379	2002	65-69 years	45.1042	46.4738
								156.255	0.651945	2014	70-74 years	154.978	157.533									2.80032	0.0468538	2014	70-74 years	2.70849	2.89215																45.8537	3.29321	2028	70-74 years	39.399	52.3084
								155.703	0.640868	2015	70-74 years	154.447	156.96									2.81425	0.0467524	2015	70-74 years	2.72261	2.90588																46.0615	4.70899	2043	75-79 years	36.8319	55.2912
								153.392	0.620171	2016	70-74 years	152.176	154.607									2.82228	0.0464619	2016	70-74 years	2.73121	2.91334																46.4744	3.25275	2027	70-74 years	40.099	52.8497
								149.85	0.595481	2017	70-74 years	148.682	151.017									2.82449	0.0460705	2017	70-74 years	2.73419	2.91479																46.7344	4.67691	2042	75-79 years	37.5677	55.9012
								146.187	0.575077	2018	70-74 years	145.06	147.314									2.82813	0.045788	2018	70-74 years	2.73839	2.91788																46.9104	0.404538	1991	65-69 years	46.1175	47.7033
								144.142	0.545062	2019	70-74 years	143.073	145.21									2.84104	0.0452685	2019	70-74 years	2.75231	2.92976																47.0838	3.21055	2026	70-74 years	40.7911	53.3765
								144.372	0.533453	2020	70-74 years	143.326	145.417									2.85921	0.0453218	2020	70-74 years	2.77038	2.94804																47.3516	4.63669	2041	75-79 years	38.2637	56.4395
								145.261	0.518478	2021	70-74 years	144.245	146.277									2.90819	0.0460065	2021	70-74 years	2.81802	2.99836																47.3965	0.31308	2019	70-74 years	46.7829	48.0102
								149.979	4.95665	2022	70-74 years	140.264	159.694									2.94323	0.0694897	2022	70-74 years	2.80703	3.07943																47.5768	0.306731	2020	70-74 years	46.9756	48.178
								149.466	5.34602	2023	70-74 years	138.988	159.944									2.94864	0.0800783	2023	70-74 years	2.79168	3.10559																47.5819	0.354109	2003	65-69 years	46.8878	48.2759
								148.933	5.72293	2024	70-74 years	137.716	160.15									2.95405	0.0898767	2024	70-74 years	2.77789	3.13021																47.6224	0.297307	2021	70-74 years	47.0397	48.2051
								148.411	6.09068	2025	70-74 years	136.473	160.349									2.96152	0.0992331	2025	70-74 years	2.76703	3.15602																47.7041	3.16904	2025	70-74 years	41.4928	53.9154
								147.942	6.4535	2026	70-74 years	135.294	160.591									2.97272	0.108463	2026	70-74 years	2.76014	3.18531																47.8306	0.353465	2005	65-69 years	47.1378	48.5234
								147.526	6.81316	2027	70-74 years	134.172	160.88									2.98735	0.117708	2027	70-74 years	2.75664	3.21805																47.926	4.59082	2040	75-79 years	38.928	56.924
								147.116	7.16731	2028	70-74 years	133.068	161.164									3.00241	0.126813	2028	70-74 years	2.75386	3.25097																48.1073	0.415567	1990	65-69 years	47.2928	48.9218
								146.7	7.51558	2029	70-74 years	131.97	161.431									3.01661	0.135725	2029	70-74 years	2.75059	3.28264																48.1476	0.330641	2018	70-74 years	47.4995	48.7957
								146.283	7.85902	2030	70-74 years	130.88	161.687									3.02915	0.144453	2030	70-74 years	2.74602	3.31228																48.3415	3.12866	2024	70-74 years	42.2094	54.4737
								145.892	8.20031	2031	70-74 years	129.82	161.965									3.03918	0.153012	2031	70-74 years	2.73927	3.33908																48.4926	4.54288	2039	75-79 years	39.5886	57.3966
								145.515	8.53965	2032	70-74 years	128.778	162.253									3.04731	0.16147	2032	70-74 years	2.73083	3.36379																48.6222	0.357532	2004	65-69 years	47.9214	49.323
								145.137	8.87534	2033	70-74 years	127.741	162.532									3.05445	0.16979	2033	70-74 years	2.72166	3.38724																48.9331	0.340905	2017	70-74 years	48.2649	49.6012
								144.755	9.20713	2034	70-74 years	126.709	162.801									3.06172	0.178028	2034	70-74 years	2.71278	3.41065																48.9811	3.08796	2023	70-74 years	42.9287	55.0335
								144.385	9.53641	2035	70-74 years	125.694	163.077									3.06987	0.186267	2035	70-74 years	2.70479	3.43495																49.013	5.76643	2050	80-84 years	37.7108	60.3152
								144.042	9.865	2036	70-74 years	124.706	163.377									3.07745	0.194485	2036	70-74 years	2.69626	3.45864																49.0719	4.49452	2038	75-79 years	40.2627	57.8812
								143.716	10.1931	2037	70-74 years	123.738	163.695									3.08464	0.202731	2037	70-74 years	2.68729	3.482																49.4186	0.452966	1997	70-74 years	48.5308	50.3064
								143.397	10.5191	2038	70-74 years	122.78	164.015									3.09235	0.210994	2038	70-74 years	2.6788	3.50589																49.5384	0.460283	1996	70-74 years	48.6363	50.4406
								143.086	10.8431	2039	70-74 years	121.834	164.339									3.10064	0.219258	2039	70-74 years	2.6709	3.53039																49.5911	0.446763	1998	70-74 years	48.7155	50.4668
								142.787	11.1655	2040	70-74 years	120.903	164.671									3.10865	0.227482	2040	70-74 years	2.66278	3.55451																49.5938	3.04504	2022	70-74 years	43.6255	55.5621
								142.506	11.4877	2041	70-74 years	119.99	165.021									3.11478	0.235587	2041	70-74 years	2.65303	3.57653																49.6863	4.44737	2037	75-79 years	40.9695	58.4032
								142.236	11.8096	2042	70-74 years	119.089	165.382									3.11844	0.243557	2042	70-74 years	2.64107	3.59581																49.7084	0.353687	2016	70-74 years	49.0152	50.4016
								141.973	12.1303	2043	70-74 years	118.198	165.749									3.12209	0.251507	2043	70-74 years	2.62913	3.61504																49.7615	0.468232	1995	70-74 years	48.8438	50.6792
								141.711	12.449	2044	70-74 years	117.311	166.111									3.12603	0.259442	2044	70-74 years	2.61753	3.63454																49.8397	5.75287	2049	80-84 years	38.5641	61.1153
								141.441	12.7652	2045	70-74 years	116.421	166.461									3.13018	0.267365	2045	70-74 years	2.60614	3.65421																50.1045	0.442371	1999	70-74 years	49.2374	50.9715
								141.14	13.077	2046	70-74 years	115.509	166.771									3.13429	0.275304	2046	70-74 years	2.5947	3.67389																50.2289	0.478324	1994	70-74 years	49.2914	51.1664
								140.797	13.3837	2047	70-74 years	114.565	167.029									3.13845	0.283301	2047	70-74 years	2.58318	3.69372																50.3403	4.40183	2036	75-79 years	41.7127	58.9679
								140.396	13.6829	2048	70-74 years	113.577	167.214									3.14296	0.291329	2048	70-74 years	2.57195	3.71397																50.4562	0.365509	2015	70-74 years	49.7398	51.1726
								139.93	13.973	2049	70-74 years	112.542	167.317									3.14711	0.299294	2049	70-74 years	2.56049	3.73373																50.6326	5.73219	2048	80-84 years	39.3975	61.8677
								139.381	14.2521	2050	70-74 years	111.447	167.315									3.15033	0.307151	2050	70-74 years	2.54831	3.75234																50.8012	0.372468	2014	70-74 years	50.0712	51.5313
								158.51	1.14719	1990	75-79 years	156.262	160.759									2.03252	0.0555887	1990	75-79 years	1.92356	2.14147																50.9792	0.490604	1993	70-74 years	50.0176	51.9407
								153.854	1.10791	1991	75-79 years	151.682	156.025									2.01961	0.0517015	1991	75-79 years	1.91828	2.12095																51.0346	4.35852	2035	75-79 years	42.4919	59.5773
								149.777	1.07322	1992	75-79 years	147.673	151.88									2.00107	0.0488302	1992	75-79 years	1.90536	2.09678																51.1083	0.440277	2000	70-74 years	50.2453	51.9712
								146.462	1.0425	1993	75-79 years	144.419	148.505									1.99011	0.0467003	1993	75-79 years	1.89858	2.08164																51.258	0.37904	2013	70-74 years	50.5151	52.0009
								144.082	1.02154	1994	75-79 years	142.08	146.085									1.99309	0.0452438	1994	75-79 years	1.90441	2.08177																51.372	5.70202	2047	80-84 years	40.1961	62.548
								142.832	1.00255	1995	75-79 years	140.867	144.797									2.0107	0.0443345	1995	75-79 years	1.92381	2.0976																51.5536	0.384771	2012	70-74 years	50.7994	52.3077
								142.496	0.985715	1996	75-79 years	140.564	144.428									2.0405	0.0439495	1996	75-79 years	1.95436	2.12664																51.7543	4.31598	2034	75-79 years	43.295	60.2136
								142.722	0.970375	1997	75-79 years	140.82	144.624									2.07811	0.0439398	1997	75-79 years	1.99198	2.16423																52.0477	5.66179	2046	80-84 years	40.9506	63.1448
								143.416	0.956522	1998	75-79 years	141.542	145.291									2.11912	0.0441134	1998	75-79 years	2.03266	2.20559																52.052	0.389963	2011	70-74 years	51.2876	52.8163
								144.631	0.942235	1999	75-79 years	142.784	146.477									2.1599	0.0443065	1999	75-79 years	2.07306	2.24674																52.06	0.503451	1992	70-74 years	51.0732	53.0468
								146.343	0.93064	2000	75-79 years	144.519	148.167									2.19426	0.0444123	2000	75-79 years	2.10722	2.28131																52.371	0.439549	2001	70-74 years	51.5095	53.2325
								150.113	0.927062	2001	75-79 years	148.296	151.93									2.22061	0.0444638	2001	75-79 years	2.13346	2.30776																52.4769	4.27182	2033	75-79 years	44.1041	60.8497
								156.308	0.930515	2002	75-79 years	154.485	158.132									2.24056	0.0444658	2002	75-79 years	2.15341	2.32772																52.5865	0.394588	2010	70-74 years	51.8131	53.3599
								163.104	0.934187	2003	75-79 years	161.273	164.935									2.25557	0.0443952	2003	75-79 years	2.16856	2.34259																52.6789	5.61477	2045	80-84 years	41.6739	63.6838
								168.634	0.933957	2004	75-79 years	166.804	170.465									2.26935	0.0442905	2004	75-79 years	2.18254	2.35616																52.9982	0.398815	2009	70-74 years	52.2165	53.7799
								171.062	0.924233	2005	75-79 years	169.251	172.874									2.28402	0.0441888	2005	75-79 years	2.19741	2.37063																53.0835	0.516216	1991	70-74 years	52.0717	54.0953
								170.447	0.905229	2006	75-79 years	168.672	172.221									2.29686	0.0440971	2006	75-79 years	2.21043	2.38329																53.1845	4.22437	2032	75-79 years	44.9047	61.4642
								168.579	0.882049	2007	75-79 years	166.85	170.308									2.30764	0.0440051	2007	75-79 years	2.22139	2.39389																53.2988	5.56484	2044	80-84 years	42.3918	64.2059
								166.108	0.857691	2008	75-79 years	164.427	167.789									2.31459	0.0438509	2008	75-79 years	2.22865	2.40054																53.626	0.403275	2008	70-74 years	52.8355	54.4164
								163.737	0.831946	2009	75-79 years	162.107	165.368									2.3183	0.0435994	2009	75-79 years	2.23285	2.40376																53.8816	4.17441	2031	75-79 years	45.6998	62.0635
								162.215	0.811177	2010	75-79 years	160.625	163.805									2.31915	0.0433214	2010	75-79 years	2.23424	2.40406																53.9353	5.51453	2043	80-84 years	43.1268	64.7438
								161.941	0.795146	2011	75-79 years	160.383	163.5									2.3264	0.0432089	2011	75-79 years	2.24171	2.41109																54.0541	0.440563	2002	70-74 years	53.1906	54.9176
								162.471	0.783347	2012	75-79 years	160.935	164.006									2.34441	0.0432899	2012	75-79 years	2.25956	2.42925																54.2751	0.529911	1990	70-74 years	53.2364	55.3137
								163.219	0.7757	2013	75-79 years	161.698	164.739									2.36646	0.0434788	2013	75-79 years	2.28125	2.45168																54.4497	0.410366	2007	70-74 years	53.6454	55.254
								163.704	0.770734	2014	75-79 years	162.194	165.215									2.38653	0.0436615	2014	75-79 years	2.30096	2.47211																54.5887	4.12458	2030	75-79 years	46.5046	62.6729
								163.118	0.761829	2015	75-79 years	161.624	164.611									2.40242	0.0437492	2015	75-79 years	2.31667	2.48816																54.6078	5.46544	2042	80-84 years	43.8955	65.32
								160.752	0.748961	2016	75-79 years	159.284	162.22									2.40996	0.0437465	2016	75-79 years	2.32422	2.49571																54.7991	0.606175	1997	75-79 years	53.611	55.9872
								157.181	0.732193	2017	75-79 years	155.746	158.616									2.40901	0.0436346	2017	75-79 years	2.32348	2.49453																54.943	0.617254	1996	75-79 years	53.7332	56.1529
								153.861	0.714082	2018	75-79 years	152.461	155.26									2.40786	0.043508	2018	75-79 years	2.32259	2.49314																55.157	0.597884	1998	75-79 years	53.9851	56.3289
								151.971	0.69938	2019	75-79 years	150.6	153.342									2.41337	0.0434944	2019	75-79 years	2.32812	2.49862																55.2575	0.629061	1995	75-79 years	54.0245	56.4904
								152.546	0.689265	2020	75-79 years	151.195	153.897									2.43753	0.0438152	2020	75-79 years	2.35166	2.52341																55.3179	4.07576	2029	75-79 years	47.3294	63.3064
								154.4	0.675692	2021	75-79 years	153.075	155.724									2.47252	0.0446597	2021	75-79 years	2.38499	2.56005																55.3262	5.41844	2041	80-84 years	44.7061	65.9464
								157.026	5.19099	2022	75-79 years	146.851	167.2									2.48029	0.0605646	2022	75-79 years	2.36158	2.599																55.7686	0.589565	1999	75-79 years	54.6131	56.9242
								156.504	5.59911	2023	75-79 years	145.53	167.478									2.48196	0.0691593	2023	75-79 years	2.34641	2.61751																55.7876	0.421233	2006	70-74 years	54.962	56.6132
								155.966	5.99445	2024	75-79 years	144.217	167.715									2.48519	0.0771907	2024	75-79 years	2.3339	2.63648																55.8759	0.441949	2003	70-74 years	55.0097	56.7421
								155.426	6.37975	2025	75-79 years	142.922	167.93									2.48975	0.0848691	2025	75-79 years	2.32341	2.65609																55.9272	0.642245	1994	75-79 years	54.6684	57.186
								154.906	6.75836	2026	75-79 years	141.659	168.152									2.49487	0.0923516	2026	75-79 years	2.31386	2.67587																56.047	4.02583	2028	75-79 years	48.1564	63.9376
								154.401	7.13171	2027	75-79 years	140.423	168.379									2.5002	0.0997117	2027	75-79 years	2.30476	2.69563																56.0864	5.3737	2040	80-84 years	45.554	66.6189
								153.876	7.49763	2028	75-79 years	139.181	168.572									2.50481	0.106867	2028	75-79 years	2.29535	2.71427																56.3761	0.420446	2020	75-79 years	55.552	57.2002
								153.333	7.85632	2029	75-79 years	137.935	168.732									2.50952	0.113867	2029	75-79 years	2.28634	2.7327																56.495	0.427939	2019	75-79 years	55.6562	57.3337
								152.798	8.20994	2030	75-79 years	136.707	168.89									2.51589	0.120846	2030	75-79 years	2.27903	2.75274																56.5326	0.410142	2021	75-79 years	55.7287	57.3364
								152.321	8.56253	2031	75-79 years	135.539	169.104									2.52551	0.127968	2031	75-79 years	2.2747	2.77633																56.702	0.654628	1993	75-79 years	55.4189	57.9851
								151.895	8.91488	2032	75-79 years	134.422	169.369									2.53795	0.135282	2032	75-79 years	2.2728	2.80311																56.7479	3.97251	2027	75-79 years	48.9617	64.534
								151.479	9.26398	2033	75-79 years	133.321	169.636									2.55087	0.142606	2033	75-79 years	2.27136	2.83038																56.7645	0.583902	2000	75-79 years	55.62	57.9089
								151.053	9.60853	2034	75-79 years	132.221	169.886									2.56295	0.149851	2034	75-79 years	2.26924	2.85666																56.877	5.3298	2039	80-84 years	46.4306	67.3234
								150.629	9.94961	2035	75-79 years	131.128	170.131									2.57372	0.156995	2035	75-79 years	2.26601	2.88143																57.1721	0.436865	2018	75-79 years	56.3158	58.0283
								150.229	10.2896	2036	75-79 years	130.062	170.397									2.58226	0.164014	2036	75-79 years	2.26079	2.90372																57.3953	3.9145	2026	75-79 years	49.7229	65.0678
								149.847	10.6286	2037	75-79 years	129.015	170.679									2.58929	0.17097	2037	75-79 years	2.25418	2.92439																57.6535	0.441535	2004	70-74 years	56.7881	58.5189
								149.459	10.9646	2038	75-79 years	127.969	170.95									2.59537	0.177837	2038	75-79 years	2.24681	2.94393																57.6682	5.28343	2038	80-84 years	47.3126	68.0237
								149.072	11.2974	2039	75-79 years	126.929	171.215									2.60166	0.184679	2039	75-79 years	2.23969	2.96363																57.7077	0.435099	2005	70-74 years	56.8549	58.5605
								148.694	11.6281	2040	75-79 years	125.903	171.485									2.6086	0.191555	2040	75-79 years	2.23316	2.98405																57.9443	0.673763	1992	75-79 years	56.6237	59.2649
								148.345	11.959	2041	75-79 years	124.905	171.785									2.61517	0.19843	2041	75-79 years	2.22624	3.00409																57.9895	3.85313	2025	75-79 years	50.4374	65.5417
								148.013	12.2899	2042	75-79 years	123.925	172.101									2.6213	0.205333	2042	75-79 years	2.21884	3.02375																58.0359	0.446516	2017	75-79 years	57.1607	58.911
								147.689	12.6193	2043	75-79 years	122.955	172.423									2.62796	0.212281	2043	75-79 years	2.21189	3.04403																58.2232	0.866669	1997	80-84 years	56.5245	59.9218
								147.372	12.9469	2044	75-79 years	121.996	172.748									2.63503	0.21925	2044	75-79 years	2.2053	3.06476																58.2506	0.885229	1996	80-84 years	56.5156	59.9857
								147.069	13.2736	2045	75-79 years	121.053	173.085									2.64195	0.226203	2045	75-79 years	2.19859	3.08531																58.3227	0.581937	2001	75-79 years	57.1821	59.4633
								146.782	13.6002	2046	75-79 years	120.125	173.438									2.64718	0.233037	2046	75-79 years	2.19043	3.10393																58.4269	0.905973	1995	80-84 years	56.6512	60.2026
								146.509	13.9272	2047	75-79 years	119.212	173.806									2.65041	0.239744	2047	75-79 years	2.18051	3.12031																58.4454	5.23296	2037	80-84 years	48.1888	68.702
								146.241	14.2531	2048	75-79 years	118.305	174.177									2.65353	0.246439	2048	75-79 years	2.17051	3.13655																58.5292	0.85127	1998	80-84 years	56.8607	60.1977
								145.976	14.5773	2049	75-79 years	117.405	174.548									2.657	0.253143	2049	75-79 years	2.16084	3.15316																58.5313	3.78883	2024	75-79 years	51.1052	65.9574
								145.701	14.8987	2050	75-79 years	116.499	174.902									2.66051	0.259841	2050	75-79 years	2.15123	3.1698																58.8508	0.930077	1994	80-84 years	57.0278	60.6737
								149.722	1.58104	1990	80-84 years	146.623	152.821									1.34566	0.0588004	1990	80-84 years	1.23041	1.46091																58.9569	0.692099	1991	75-79 years	57.6004	60.3135
								145.502	1.52744	1991	80-84 years	142.508	148.496									1.34023	0.0524219	1991	80-84 years	1.23749	1.44298																59.0212	0.84254	1999	80-84 years	57.3699	60.6726
								141.883	1.47733	1992	80-84 years	138.987	144.779									1.3309	0.0472862	1992	80-84 years	1.23822	1.42358																59.0291	3.72188	2023	75-79 years	51.7342	66.324
								138.964	1.43049	1993	80-84 years	136.16	141.768									1.32726	0.0433938	1993	80-84 years	1.24221	1.41231																59.2085	5.17883	2036	80-84 years	49.058	69.359
								136.862	1.3872	1994	80-84 years	134.143	139.581									1.33312	0.0406076	1994	80-84 years	1.25353	1.41271																59.2268	0.45624	2016	75-79 years	58.3326	60.1211
								135.763	1.35183	1995	80-84 years	133.113	138.412									1.34904	0.0387477	1995	80-84 years	1.27309	1.42498																59.4871	3.65271	2022	75-79 years	52.3278	66.6465
								135.533	1.32295	1996	80-84 years	132.94	138.126									1.37404	0.0376756	1996	80-84 years	1.3002	1.44789																59.5081	0.957758	1993	80-84 years	57.6309	61.3853
								135.935	1.29858	1997	80-84 years	133.39	138.481									1.40427	0.0371448	1997	80-84 years	1.33146	1.47707																59.9605	0.835217	2000	80-84 years	58.3235	61.5975
								136.892	1.27765	1998	80-84 years	134.387	139.396									1.43756	0.0369545	1998	80-84 years	1.36513	1.50999																59.9852	5.12448	2035	80-84 years	49.9412	70.0291
								138.345	1.26674	1999	80-84 years	135.863	140.828									1.47063	0.036929	1999	80-84 years	1.39825	1.54301																59.9884	0.463651	2015	75-79 years	59.0797	60.8972
								140.3	1.25549	2000	80-84 years	137.839	142.761									1.50038	0.0369399	2000	80-84 years	1.42798	1.57278																60.1956	0.58119	2002	75-79 years	59.0565	61.3347
								144.273	1.25278	2001	80-84 years	141.817	146.728									1.52576	0.0369922	2001	80-84 years	1.45325	1.59826																60.2023	0.713111	1990	75-79 years	58.8046	61.6
								150.626	1.2599	2002	80-84 years	148.156	153.095									1.54828	0.037087	2002	80-84 years	1.47558	1.62097																60.5274	0.987581	1992	80-84 years	58.5918	62.4631
								157.461	1.26754	2003	80-84 years	154.977	159.946									1.56756	0.0371567	2003	80-84 years	1.49473	1.64039																60.6423	0.47084	2014	75-79 years	59.7195	61.5651
								163.027	1.26642	2004	80-84 years	160.545	165.509									1.58639	0.0372166	2004	80-84 years	1.51345	1.65934																60.7833	5.07055	2034	80-84 years	50.845	70.7216
								165.546	1.25237	2005	80-84 years	163.091	168									1.60577	0.0372948	2005	80-84 years	1.53267	1.67887																61.0626	0.522265	2008	75-79 years	60.039	62.0863
								165.193	1.22538	2006	80-84 years	162.791	167.595									1.62403	0.0373994	2006	80-84 years	1.55072	1.69733																61.0912	0.482296	2012	75-79 years	60.1459	62.0365
								163.705	1.19121	2007	80-84 years	161.37	166.039									1.64034	0.037501	2007	80-84 years	1.56684	1.71384																61.1088	0.476487	2013	75-79 years	60.1749	62.0427
								161.757	1.15496	2008	80-84 years	159.493	164.021									1.65322	0.0375367	2008	80-84 years	1.57965	1.72679																61.2111	0.510885	2009	75-79 years	60.2097	62.2124
								159.987	1.12203	2009	80-84 years	157.788	162.186									1.66308	0.0374984	2009	80-84 years	1.58958	1.73657																61.2364	0.491026	2011	75-79 years	60.274	62.1988
								159.071	1.09399	2010	80-84 years	156.926	161.215									1.66949	0.0373896	2010	80-84 years	1.5962	1.74277																61.3009	0.500824	2010	75-79 years	60.3193	62.2826
								159.389	1.07148	2011	80-84 years	157.289	161.489									1.67853	0.0373727	2011	80-84 years	1.60528	1.75178																61.38	0.534526	2007	75-79 years	60.3323	62.4277
								160.492	1.05044	2012	80-84 years	158.433	162.551									1.69495	0.0375162	2012	80-84 years	1.62142	1.76849																61.4137	1.01532	1991	80-84 years	59.4236	63.4037
								161.683	1.02879	2013	80-84 years	159.666	163.699									1.71379	0.0377129	2013	80-84 years	1.63987	1.78771																61.5838	0.832107	2001	80-84 years	59.9529	63.2147
								162.385	1.00283	2014	80-84 years	160.419	164.35									1.73033	0.0378368	2014	80-84 years	1.65617	1.80449																61.5841	5.01493	2033	80-84 years	51.7548	71.4133
								162.03	0.976706	2015	80-84 years	160.116	163.945									1.74546	0.0379305	2015	80-84 years	1.67112	1.81981																62.351	4.95443	2032	80-84 years	52.6403	72.0617
								159.982	0.94768	2016	80-84 years	158.124	161.839									1.756	0.0379665	2016	80-84 years	1.68158	1.83041																62.5605	0.581976	2003	75-79 years	61.4199	63.7012
								156.883	0.919328	2017	80-84 years	155.081	158.685									1.76075	0.0379366	2017	80-84 years	1.68639	1.8351																62.6917	1.04575	1990	80-84 years	60.642	64.7414
								154.001	0.896945	2018	80-84 years	152.243	155.759									1.76554	0.0379692	2018	80-84 years	1.69112	1.83996																62.7906	0.551914	2006	75-79 years	61.7089	63.8724
								152.7	0.883672	2019	80-84 years	150.968	154.432									1.77573	0.038168	2019	80-84 years	1.70092	1.85054																63.0621	4.88778	2031	80-84 years	53.482	72.6421
								153.803	0.876287	2020	80-84 years	152.086	155.521									1.79926	0.038684	2020	80-84 years	1.72344	1.87508																63.3859	0.829647	2002	80-84 years	61.7598	65.012
								155.671	0.871745	2021	80-84 years	153.962	157.379									1.82636	0.0396334	2021	80-84 years	1.74868	1.90404																63.7117	4.81605	2030	80-84 years	54.2723	73.1512
								157.263	5.20265	2022	80-84 years	147.066	167.46									1.82011	0.048576	2022	80-84 years	1.7249	1.91531																64.3067	4.7401	2029	80-84 years	55.0161	73.5973
								156.646	5.60781	2023	80-84 years	145.654	167.637									1.81713	0.0543194	2023	80-84 years	1.71066	1.92359																64.6114	0.58125	2004	75-79 years	63.4722	65.7507
								156.031	6.00041	2024	80-84 years	144.27	167.792									1.8145	0.059714	2024	80-84 years	1.69746	1.93154																64.6285	0.579033	2019	80-84 years	63.4936	65.7634
								155.442	6.38369	2025	80-84 years	142.93	167.954									1.81283	0.0648844	2025	80-84 years	1.68566	1.94001																64.8503	4.66002	2028	80-84 years	55.7166	73.9839
								154.901	6.76127	2026	80-84 years	141.649	168.153									1.81191	0.0699294	2026	80-84 years	1.67485	1.94897																64.9899	0.573604	2020	80-84 years	63.8656	66.1141
								154.396	7.13442	2027	80-84 years	140.413	168.379									1.81206	0.0749151	2027	80-84 years	1.66523	1.95889																64.9929	0.572555	2005	75-79 years	63.8707	66.1152
								153.886	7.50089	2028	80-84 years	139.184	168.588									1.81329	0.0798356	2028	80-84 years	1.65681	1.96977																65.1574	0.587688	2018	80-84 years	64.0056	66.3093
								153.362	7.86045	2029	80-84 years	137.956	168.769									1.81573	0.0847129	2029	80-84 years	1.64969	1.98177																65.1742	0.567801	2021	80-84 years	64.0613	66.2871
								152.834	8.21435	2030	80-84 years	136.734	168.934									1.81907	0.089577	2030	80-84 years	1.6435	1.99464																65.3533	4.57655	2027	80-84 years	56.3832	74.3233
								152.328	8.56527	2031	80-84 years	135.54	169.116									1.82289	0.0944534	2031	80-84 years	1.63776	2.00802																65.6298	0.829466	2003	80-84 years	64.004	67.2555
								151.835	8.91357	2032	80-84 years	134.364	169.305									1.8268	0.0993468	2032	80-84 years	1.63208	2.02152																65.8293	4.49128	2026	80-84 years	57.0264	74.6322
								151.324	9.25665	2033	80-84 years	133.181	169.467									1.83025	0.104177	2033	80-84 years	1.62607	2.03444																65.9673	0.600511	2017	80-84 years	64.7903	67.1443
								150.793	9.594	2034	80-84 years	131.988	169.597									1.83371	0.108964	2034	80-84 years	1.62014	2.04727																65.9914	0.764151	2007	80-84 years	64.4937	67.4892
								150.272	9.92798	2035	80-84 years	130.813	169.731									1.83844	0.113806	2035	80-84 years	1.61538	2.0615																66.3085	4.40751	2025	80-84 years	57.6698	74.9472
								149.806	10.2624	2036	80-84 years	129.691	169.92									1.84549	0.118816	2036	80-84 years	1.61261	2.07837																66.3271	0.747224	2008	80-84 years	64.8625	67.7916
								149.392	10.5982	2037	80-84 years	128.619	170.165									1.85466	0.124022	2037	80-84 years	1.61158	2.09775																66.7582	0.787333	2006	80-84 years	65.2151	68.3014
								148.985	10.9316	2038	80-84 years	127.559	170.411									1.86411	0.129268	2038	80-84 years	1.61075	2.11748																66.7959	0.61688	2016	80-84 years	65.5868	68.005
								148.572	11.2612	2039	80-84 years	126.5	170.644									1.87303	0.134478	2039	80-84 years	1.60945	2.1366																66.7963	4.32558	2024	80-84 years	58.3182	75.2745
								148.158	11.5879	2040	80-84 years	125.445	170.87									1.88091	0.13962	2040	80-84 years	1.60725	2.15456																67.1978	0.685952	2012	80-84 years	65.8533	68.5422
								147.77	11.9143	2041	80-84 years	124.417	171.122									1.88723	0.144669	2041	80-84 years	1.60368	2.17078																67.2386	0.735001	2009	80-84 years	65.798	68.6792
								147.396	12.2403	2042	80-84 years	123.405	171.387									1.89238	0.149666	2042	80-84 years	1.59904	2.18573																67.2884	4.24452	2023	80-84 years	58.9691	75.6077
								147.02	12.5637	2043	80-84 years	122.395	171.645									1.89691	0.154609	2043	80-84 years	1.59388	2.19995																67.6085	0.635733	2015	80-84 years	66.3624	68.8545
								146.641	12.8843	2044	80-84 years	121.388	171.895									1.90153	0.159549	2044	80-84 years	1.58881	2.21424																67.7725	4.16344	2022	80-84 years	59.6121	75.9328
								146.275	13.2035	2045	80-84 years	120.396	172.154									1.90669	0.164535	2045	80-84 years	1.5842	2.22918																67.8515	0.672267	2013	80-84 years	66.5338	69.1691
								145.935	13.5232	2046	80-84 years	119.429	172.44									1.9115	0.169518	2046	80-84 years	1.57924	2.24375																67.9121	0.827589	2004	80-84 years	66.29	69.5341
								145.613	13.8434	2047	80-84 years	118.48	172.746									1.91606	0.174529	2047	80-84 years	1.57399	2.25814																68.2888	0.708384	2011	80-84 years	66.9003	69.6772
								145.297	14.1624	2048	80-84 years	117.539	173.056									1.92095	0.17958	2048	80-84 years	1.56897	2.27293																68.3756	0.656076	2014	80-84 years	67.0896	69.6615
								144.99	14.4802	2049	80-84 years	116.609	173.372									1.9262	0.184665	2049	80-84 years	1.56426	2.28815																68.4384	0.725123	2010	80-84 years	67.0172	69.8597
								144.694	14.7971	2050	80-84 years	115.692	173.697									1.93126	0.189738	2050	80-84 years	1.55937	2.30314																68.5501	0.815269	2005	80-84 years	66.9522	70.148
								155.63	2.58471	1990	85-89 years	150.564	160.696									0.741269	0.0605581	1990	85-89 years	0.622575	0.859963																71.049	8.36196	2050	85-89 years	54.6596	87.4385
								151.507	2.46227	1991	85-89 years	146.681	156.333									0.738803	0.0537428	1991	85-89 years	0.633467	0.844139																71.8857	8.30009	2049	85-89 years	55.6175	88.1538
								147.884	2.36228	1992	85-89 years	143.254	152.515									0.734378	0.0476812	1992	85-89 years	0.640923	0.827834																72.7403	8.23729	2048	85-89 years	56.5952	88.8854
								145.032	2.29263	1993	85-89 years	140.539	149.526									0.733427	0.042679	1993	85-89 years	0.649776	0.817078																73.6468	8.17673	2047	85-89 years	57.6204	89.6732
								143.198	2.23968	1994	85-89 years	138.808	147.588									0.737541	0.0387305	1994	85-89 years	0.661629	0.813452																74.6119	8.11905	2046	85-89 years	58.6985	90.5252
								142.434	2.19512	1995	85-89 years	138.132	146.737									0.748121	0.0358085	1995	85-89 years	0.677936	0.818306																75.6367	8.06497	2045	85-89 years	59.8294	91.4441
								142.487	2.15337	1996	85-89 years	138.266	146.707									0.763689	0.0337584	1996	85-89 years	0.697523	0.829855																76.6989	8.0117	2044	85-89 years	60.996	92.4019
								143.135	2.11339	1997	85-89 years	138.992	147.277									0.782664	0.0324176	1997	85-89 years	0.719126	0.846203																76.9333	1.6911	1996	85-89 years	73.6187	80.2478
								144.248	2.07603	1998	85-89 years	140.179	148.317									0.803252	0.0316082	1998	85-89 years	0.7413	0.865204																77.0702	1.73017	1995	85-89 years	73.679	80.4613
								145.749	2.03952	1999	85-89 years	141.751	149.746									0.824123	0.0311805	1999	85-89 years	0.763009	0.885236																77.1525	1.65362	1997	85-89 years	73.9114	80.3936
								147.637	2.01059	2000	85-89 years	143.697	151.578									0.843533	0.0309933	2000	85-89 years	0.782786	0.904279																77.4994	1.76874	1994	85-89 years	74.0327	80.9661
								151.403	2.00138	2001	85-89 years	147.48	155.325									0.860666	0.0309669	2001	85-89 years	0.799971	0.921361																77.7654	7.95495	2043	85-89 years	62.1737	93.3571
								157.484	2.01044	2002	85-89 years	153.544	161.425									0.876288	0.0310562	2002	85-89 years	0.815418	0.937159																77.7834	1.62004	1998	85-89 years	74.6081	80.9587
								164.164	2.02315	2003	85-89 years	160.199	168.13									0.890331	0.0311884	2003	85-89 years	0.829201	0.95146																78.0285	1.80662	1993	85-89 years	74.4875	81.5695
								169.642	2.03818	2004	85-89 years	165.647	173.637									0.904406	0.0313732	2004	85-89 years	0.842915	0.965898																78.4409	1.58486	1999	85-89 years	75.3346	81.5472
								172.458	2.02447	2005	85-89 years	168.49	176.426									0.919438	0.0316187	2005	85-89 years	0.857465	0.98141																78.8094	7.89169	2042	85-89 years	63.3417	94.2771
								172.658	1.97994	2006	85-89 years	168.778	176.539									0.934688	0.0319118	2006	85-89 years	0.872141	0.997235																79.0039	1.85583	1992	85-89 years	75.3665	82.6413
								171.752	1.92042	2007	85-89 years	167.988	175.516									0.949555	0.0322216	2007	85-89 years	0.886401	1.01271																79.8094	1.92177	1991	85-89 years	76.0427	83.576
								170.257	1.85934	2008	85-89 years	166.612	173.901									0.962826	0.0324877	2008	85-89 years	0.89915	1.0265																79.8379	7.82305	2041	85-89 years	64.5048	95.1711
								168.933	1.80131	2009	85-89 years	165.402	172.463									0.974436	0.0326948	2009	85-89 years	0.910354	1.03852																80.881	7.75339	2040	85-89 years	65.6844	96.0777
								168.466	1.75214	2010	85-89 years	165.032	171.901									0.983964	0.0328372	2010	85-89 years	0.919603	1.04833																80.8899	2.00302	1990	85-89 years	76.964	84.8158
								169.336	1.714	2011	85-89 years	165.976	172.695									0.994842	0.0330465	2011	85-89 years	0.930071	1.05961																81.1462	1.57587	2000	85-89 years	78.0575	84.2349
								171.136	1.67838	2012	85-89 years	167.846	174.425									1.01014	0.0334088	2012	85-89 years	0.944659	1.07562																81.9568	7.68421	2039	85-89 years	66.8957	97.0178
								173.163	1.64019	2013	85-89 years	169.948	176.378									1.02634	0.0338048	2013	85-89 years	0.960087	1.0926																83.0322	7.61177	2038	85-89 years	68.1131	97.9513
								174.753	1.60115	2014	85-89 years	171.615	177.891									1.04126	0.0341579	2014	85-89 years	0.974306	1.1082																84.0319	1.57218	2001	85-89 years	80.9505	87.1134
								175.233	1.55675	2015	85-89 years	172.182	178.284									1.05404	0.0344443	2015	85-89 years	0.986528	1.12155																84.0657	7.53185	2037	85-89 years	69.3033	98.8282
								173.981	1.50581	2016	85-89 years	171.029	176.932									1.06334	0.0346415	2016	85-89 years	0.995446	1.13124																85.0201	7.44175	2036	85-89 years	70.4342	99.6059
								171.642	1.45263	2017	85-89 years	168.795	174.489									1.06818	0.0347206	2017	85-89 years	1.00013	1.13623																85.4285	1.55411	2002	85-89 years	82.3824	88.4745
								169.377	1.40249	2018	85-89 years	166.628	172.126									1.07224	0.0347956	2018	85-89 years	1.00404	1.14044																85.8954	7.34333	2035	85-89 years	71.5025	100.288
								168.469	1.35591	2019	85-89 years	165.811	171.126									1.07981	0.0349965	2019	85-89 years	1.01122	1.1484																85.9371	0.985719	2019	85-89 years	84.0051	87.8691
								170.48	1.32769	2020	85-89 years	167.878	173.082									1.09542	0.0354916	2020	85-89 years	1.02586	1.16499																86.0531	1.40582	2007	85-89 years	83.2977	88.8085
								172.46	1.30359	2021	85-89 years	169.905	175.015									1.11304	0.036235	2021	85-89 years	1.04202	1.18406																86.2204	1.36686	2008	85-89 years	83.5414	88.8995
								173.172	5.73939	2022	85-89 years	161.923	184.421									1.1153	0.0399953	2022	85-89 years	1.03691	1.19369																86.3474	1.02034	2018	85-89 years	84.3475	88.3472
								172.636	6.1901	2023	85-89 years	160.504	184.769									1.11615	0.0427803	2023	85-89 years	1.0323	1.2																86.6931	7.23724	2034	85-89 years	72.5081	100.878
								172.023	6.62474	2024	85-89 years	159.039	185.008									1.11668	0.0455011	2024	85-89 years	1.0275	1.20586																86.7897	1.33241	2009	85-89 years	84.1782	89.4012
								171.364	7.04644	2025	85-89 years	157.553	185.175									1.11669	0.0481583	2025	85-89 years	1.0223	1.21108																86.8935	0.963755	2020	85-89 years	85.0046	88.7825
								170.698	7.45919	2026	85-89 years	156.078	185.318									1.1158	0.0507566	2026	85-89 years	1.01631	1.21528																87.326	1.45917	2006	85-89 years	84.4661	90.186
								170.038	7.86519	2027	85-89 years	154.622	185.454									1.11421	0.0533082	2027	85-89 years	1.00973	1.21869																87.4255	7.12433	2033	85-89 years	73.4618	101.389
								169.374	8.26338	2028	85-89 years	153.178	185.57									1.1124	0.0558239	2028	85-89 years	1.00298	1.22181																87.4538	0.942789	2021	85-89 years	85.606	89.3017
								168.715	8.6545	2029	85-89 years	151.752	185.678									1.11083	0.0583258	2029	85-89 years	0.996514	1.22515																87.508	1.23267	2012	85-89 years	85.092	89.924
								168.081	9.04061	2030	85-89 years	150.361	185.8									1.10982	0.0608422	2030	85-89 years	0.990569	1.22907																87.7101	1.30335	2010	85-89 years	85.1555	90.2646
								167.502	9.42498	2031	85-89 years	149.029	185.975									1.10931	0.0633884	2031	85-89 years	0.985064	1.23355																87.7112	1.05907	2017	85-89 years	85.6354	89.787
								166.959	9.80763	2032	85-89 years	147.736	186.182									1.1094	0.0659815	2032	85-89 years	0.980079	1.23873																87.7573	1.26995	2011	85-89 years	85.2682	90.2464
								166.413	10.1856	2033	85-89 years	146.45	186.377									1.11021	0.0686102	2033	85-89 years	0.975732	1.24468																88.099	7.00522	2032	85-89 years	74.3688	101.829
								165.85	10.5577	2034	85-89 years	145.157	186.543									1.11171	0.071274	2034	85-89 years	0.972011	1.25141																88.3471	1.09521	2016	85-89 years	86.2004	90.4937
								165.285	10.9252	2035	85-89 years	143.872	186.699									1.1138	0.0739778	2035	85-89 years	0.968808	1.2588																88.7403	6.88284	2031	85-89 years	75.2499	102.231
								164.741	11.2907	2036	85-89 years	142.611	186.871									1.11615	0.0767179	2036	85-89 years	0.965784	1.26652																88.8039	1.20426	2013	85-89 years	86.4435	91.1642
								164.213	11.6546	2037	85-89 years	141.37	187.056									1.11859	0.079492	2037	85-89 years	0.96279	1.2744																88.8075	1.13235	2015	85-89 years	86.5881	91.0269
								163.663	12.0133	2038	85-89 years	140.117	187.21									1.12072	0.0822451	2038	85-89 years	0.959517	1.28192																89.1252	1.55916	2003	85-89 years	86.0693	92.1812
								163.095	12.3666	2039	85-89 years	138.856	187.333									1.12288	0.0849958	2039	85-89 years	0.95629	1.28947																89.3033	1.17146	2014	85-89 years	87.0072	91.5993
								162.535	12.7168	2040	85-89 years	137.61	187.459									1.12579	0.0878086	2040	85-89 years	0.953684	1.29789																89.3818	6.76146	2030	85-89 years	76.1293	102.634
								162.036	13.0689	2041	85-89 years	136.421	187.651									1.13016	0.0907617	2041	85-89 years	0.952263	1.30805																90.0389	6.64212	2029	85-89 years	77.0204	103.057
								161.592	13.4233	2042	85-89 years	135.282	187.901									1.13578	0.0938629	2042	85-89 years	0.95181	1.31975																90.6977	6.52299	2028	85-89 years	77.9126	103.483
								161.157	13.7759	2043	85-89 years	134.156	188.158									1.14162	0.0970051	2043	85-89 years	0.95149	1.33175																91.3498	6.40301	2027	85-89 years	78.7999	103.9
								160.713	14.1246	2044	85-89 years	133.029	188.397									1.14709	0.10013	2044	85-89 years	0.950833	1.34334																91.5	1.5339	2005	85-89 years	88.4935	94.5064
								160.271	14.4706	2045	85-89 years	131.908	188.633									1.15197	0.103217	2045	85-89 years	0.949662	1.35427																91.5802	1.5621	2004	85-89 years	88.5185	94.6419
								159.854	14.8168	2046	85-89 years	130.813	188.895									1.15585	0.106236	2046	85-89 years	0.947626	1.36407																91.974	6.28132	2026	85-89 years	79.6626	104.285
								159.455	15.1631	2047	85-89 years	129.736	189.175									1.15905	0.109221	2047	85-89 years	0.94498	1.37313																92.5553	6.15871	2025	85-89 years	80.4842	104.626
								159.052	15.5067	2048	85-89 years	128.659	189.445									1.16184	0.112175	2048	85-89 years	0.941974	1.3817																93.0521	6.03274	2024	85-89 years	81.228	104.876
								158.648	15.8476	2049	85-89 years	127.587	189.709									1.16471	0.115138	2049	85-89 years	0.939043	1.39038																93.4372	5.90109	2023	85-89 years	81.8711	105.003
								158.254	16.1871	2050	85-89 years	126.527	189.98									1.16787	0.118138	2050	85-89 years	0.936322	1.39942																93.6854	5.76248	2022	85-89 years	82.391	104.98
								279.314	6.84777	1990	90-94 years	265.893	292.736									0.652826	0.0943747	1990	90-94 years	0.467851	0.8378																138.598	16.3234	2050	90-94 years	106.604	170.592
								274.787	6.49719	1991	90-94 years	262.053	287.522									0.650351	0.085679	1991	90-94 years	0.48242	0.818281																140.546	16.2403	2049	90-94 years	108.715	172.376
								270.453	6.21081	1992	90-94 years	258.28	282.626									0.646345	0.0775169	1992	90-94 years	0.494412	0.798278																142.492	16.1495	2048	90-94 years	110.839	174.145
								266.77	5.95192	1993	90-94 years	255.104	278.436									0.645415	0.0704382	1993	90-94 years	0.507356	0.783474																144.405	16.0464	2047	90-94 years	112.954	175.856
								263.532	5.71417	1994	90-94 years	252.332	274.731									0.649674	0.0645816	1994	90-94 years	0.523094	0.776254																146.207	4.57249	1996	90-94 years	137.245	155.169
								261.592	5.51848	1995	90-94 years	250.776	272.408									0.659346	0.0598627	1995	90-94 years	0.542016	0.776677																146.282	15.9318	2046	90-94 years	115.055	177.508
								260.842	5.35936	1996	90-94 years	250.338	271.347									0.673786	0.0561533	1996	90-94 years	0.563725	0.783846																146.66	4.44712	1997	90-94 years	137.944	155.377
								260.958	5.23243	1997	90-94 years	250.703	271.214									0.691447	0.0532856	1997	90-94 years	0.587008	0.795887																146.662	4.73547	1995	90-94 years	137.381	155.944
								262.17	5.15798	1998	90-94 years	252.061	272.28									0.710784	0.051129	1998	90-94 years	0.610571	0.810997																147.31	4.36479	1998	90-94 years	138.755	155.865
								264.177	5.10334	1999	90-94 years	254.174	274.179									0.73046	0.049581	1999	90-94 years	0.633282	0.827639																147.619	4.92476	1994	90-94 years	137.966	157.271
								267.157	5.06507	2000	90-94 years	257.229	277.084									0.749115	0.0485356	2000	90-94 years	0.653985	0.844244																147.991	4.29243	1999	90-94 years	139.578	156.404
								272.729	5.06368	2001	90-94 years	262.804	282.654									0.766381	0.047934	2001	90-94 years	0.67243	0.860332																148.05	2.31966	2019	90-94 years	143.503	152.596
								281.506	5.09426	2002	90-94 years	271.521	291.491									0.782124	0.047687	2002	90-94 years	0.688658	0.875591																148.192	15.8156	2045	90-94 years	117.194	179.191
								290.72	5.12682	2003	90-94 years	280.672	300.769									0.796874	0.047725	2003	90-94 years	0.703333	0.890415																148.774	2.40116	2018	90-94 years	144.068	153.48
								298.093	5.13126	2004	90-94 years	288.036	308.151									0.811996	0.0480321	2004	90-94 years	0.717853	0.906139																148.881	5.13517	1993	90-94 years	138.816	158.946
								301.723	5.0782	2005	90-94 years	291.77	311.676									0.827863	0.0485529	2005	90-94 years	0.732699	0.923027																149.191	2.25678	2020	90-94 years	144.768	153.614
								301.633	4.94376	2006	90-94 years	291.943	311.323									0.84456	0.0492423	2006	90-94 years	0.748045	0.941075																149.622	4.24135	2000	90-94 years	141.309	157.935
								299.598	4.75771	2007	90-94 years	290.273	308.924									0.861046	0.0499887	2007	90-94 years	0.763068	0.959024																150.155	15.6994	2044	90-94 years	119.385	180.926
								296.584	4.56266	2008	90-94 years	287.641	305.527									0.876544	0.0507072	2008	90-94 years	0.777158	0.97593																150.261	2.19789	2021	90-94 years	145.953	154.569
								293.984	4.40305	2009	90-94 years	285.354	302.614									0.890596	0.0513493	2009	90-94 years	0.789952	0.991241																150.52	5.35119	1992	90-94 years	140.031	161.008
								293.519	4.25519	2010	90-94 years	285.178	301.859									0.903118	0.0519054	2010	90-94 years	0.801384	1.00485																151.068	4.19146	2001	90-94 years	142.853	159.283
								295.445	4.12799	2011	90-94 years	287.354	303.536									0.917915	0.0526053	2011	90-94 years	0.814809	1.02102																151.342	2.50574	2017	90-94 years	146.43	156.253
								298.147	4.00795	2012	90-94 years	290.291	306.003									0.937222	0.0535682	2012	90-94 years	0.832228	1.04222																151.906	5.55052	1991	90-94 years	141.027	162.785
								300.658	3.88981	2013	90-94 years	293.034	308.282									0.958329	0.0546359	2013	90-94 years	0.851243	1.06542																152.125	15.5769	2043	90-94 years	121.594	182.656
								302.254	3.77091	2014	90-94 years	294.863	309.645									0.978317	0.0556392	2014	90-94 years	0.869265	1.08737																152.725	4.13917	2002	90-94 years	144.612	160.838
								302.076	3.64621	2015	90-94 years	294.93	309.223									0.996729	0.0565596	2015	90-94 years	0.885872	1.10759																153.496	2.61148	2016	90-94 years	148.378	158.615
								299.287	3.51225	2016	90-94 years	292.403	306.171									1.01161	0.0573048	2016	90-94 years	0.899295	1.12393																153.73	5.77695	1990	90-94 years	142.408	165.053
								294.763	3.37391	2017	90-94 years	288.151	301.376									1.02235	0.0578424	2017	90-94 years	0.908974	1.13572																154.01	15.4385	2042	90-94 years	123.751	184.27
								290.534	3.2433	2018	90-94 years	284.177	296.891									1.03227	0.0583586	2018	90-94 years	0.917892	1.14666																154.138	3.39986	2009	90-94 years	147.474	160.801
								288.616	3.1363	2019	90-94 years	282.469	294.763									1.04452	0.0590278	2019	90-94 years	0.928829	1.16022																154.537	3.52303	2008	90-94 years	147.632	161.442
								291.061	3.05928	2020	90-94 years	285.065	297.057									1.06328	0.060092	2020	90-94 years	0.945503	1.18106																154.644	3.0384	2012	90-94 years	148.689	160.6
								294.138	2.99192	2021	90-94 years	288.274	300.003									1.08357	0.0613532	2021	90-94 years	0.963313	1.20382																154.672	2.71487	2015	90-94 years	149.351	159.993
								313.025	10.4134	2022	90-94 years	292.615	333.435									1.08582	0.0636317	2022	90-94 years	0.961105	1.21054																154.699	3.67034	2007	90-94 years	147.505	161.893
								313.391	11.2741	2023	90-94 years	291.294	335.489									1.08823	0.0654737	2023	90-94 years	0.959904	1.21656																154.761	3.28277	2010	90-94 years	148.327	161.195
								313.409	12.1047	2024	90-94 years	289.684	337.135									1.09026	0.067322	2024	90-94 years	0.958312	1.22221																155.066	3.16306	2011	90-94 years	148.867	161.266
								313.101	12.9077	2025	90-94 years	287.802	338.4									1.09213	0.0691888	2025	90-94 years	0.956516	1.22774																155.449	3.82597	2006	90-94 years	147.95	162.948
								312.522	13.6878	2026	90-94 years	285.694	339.35									1.09355	0.0710684	2026	90-94 years	0.954257	1.23285																155.627	2.82523	2014	90-94 years	150.09	161.165
								311.738	14.4489	2027	90-94 years	283.418	340.058									1.09466	0.0729697	2027	90-94 years	0.951637	1.23768																155.758	15.2795	2041	90-94 years	125.81	185.706
								310.779	15.1899	2028	90-94 years	281.007	340.551									1.0955	0.0748894	2028	90-94 years	0.948713	1.24228																156.067	2.9383	2013	90-94 years	150.308	161.826
								309.687	15.912	2029	90-94 years	278.499	340.874									1.09606	0.0768223	2029	90-94 years	0.94549	1.24663																156.916	7.2098	2007	95+ years	142.785	171.047
								308.506	16.6185	2030	90-94 years	275.934	341.078									1.09608	0.0787494	2030	90-94 years	0.941733	1.25043																157.182	7.01676	2008	95+ years	143.43	170.935
								307.317	17.3156	2031	90-94 years	273.379	341.256									1.09525	0.0806511	2031	90-94 years	0.937176	1.25333																157.29	8.19839	1998	95+ years	141.221	173.359
								306.135	18.0056	2032	90-94 years	270.844	341.426									1.0937	0.0825328	2032	90-94 years	0.931937	1.25547																157.296	6.07367	2012	95+ years	145.392	169.201
								304.95	18.6863	2033	90-94 years	268.324	341.575									1.09197	0.0844196	2033	90-94 years	0.926506	1.25743																157.298	8.03499	1999	95+ years	141.549	173.046
								303.769	19.3577	2034	90-94 years	265.828	341.71									1.09044	0.0863359	2034	90-94 years	0.921224	1.25966																157.354	15.1019	2040	90-94 years	127.754	186.953
								302.638	20.0237	2035	90-94 years	263.392	341.885									1.0895	0.0883145	2035	90-94 years	0.9164	1.26259																157.403	4.13734	2003	90-94 years	149.294	165.512
								301.602	20.6895	2036	90-94 years	261.051	342.153									1.089	0.0903555	2036	90-94 years	0.911903	1.2661																157.54	6.80372	2009	95+ years	144.204	170.875
								300.635	21.3548	2037	90-94 years	258.779	342.49									1.08914	0.0924803	2037	90-94 years	0.907883	1.27041																157.805	8.38925	1997	95+ years	141.362	174.248
								299.658	22.013	2038	90-94 years	256.512	342.803									1.08994	0.0946785	2038	90-94 years	0.904373	1.27551																157.986	7.92398	2000	95+ years	142.455	173.517
								298.654	22.6621	2039	90-94 years	254.237	343.072									1.09146	0.0969535	2039	90-94 years	0.901436	1.28149																158.192	6.59008	2010	95+ years	145.275	171.108
								297.642	23.3037	2040	90-94 years	251.967	343.317									1.09353	0.0992977	2040	90-94 years	0.898907	1.28815																158.295	6.34989	2011	95+ years	145.849	170.741
								296.672	23.9434	2041	90-94 years	249.743	343.601									1.09588	0.1017	2041	90-94 years	0.896552	1.29521																158.418	7.44871	2006	95+ years	143.819	173.018
								295.727	24.5809	2042	90-94 years	247.549	343.906									1.09829	0.104146	2042	90-94 years	0.894164	1.30242																158.62	7.84431	2001	95+ years	143.245	173.995
								294.748	25.2099	2043	90-94 years	245.337	344.16									1.10042	0.106583	2043	90-94 years	0.891521	1.30933																158.814	14.9081	2039	90-94 years	129.594	188.034
								293.73	25.829	2044	90-94 years	243.105	344.354									1.10256	0.109032	2044	90-94 years	0.888853	1.31626																158.886	8.61452	1996	95+ years	142.002	175.771
								292.731	26.4439	2045	90-94 years	240.901	344.561									1.10546	0.111576	2045	90-94 years	0.886774	1.32415																158.898	5.86589	2013	95+ years	147.4	170.395
								291.838	27.0635	2046	90-94 years	238.794	344.883									1.10976	0.114295	2046	90-94 years	0.885738	1.33378																158.905	18.7841	2050	95+ years	122.088	195.722
								291.049	27.6895	2047	90-94 years	236.777	345.32									1.11533	0.117198	2047	90-94 years	0.885622	1.34504																159.44	4.00468	2005	90-94 years	151.591	167.289
								290.272	28.3123	2048	90-94 years	234.779	345.764									1.12107	0.120153	2048	90-94 years	0.885573	1.35657																159.733	4.09617	2004	90-94 years	151.705	167.762
								289.482	28.929	2049	90-94 years	232.781	346.183									1.12649	0.123096	2049	90-94 years	0.885224	1.36776																159.797	7.80323	2002	95+ years	144.503	175.091
								288.69	29.5407	2050	90-94 years	230.79	346.589									1.13128	0.125994	2050	90-94 years	0.884331	1.37823																159.99	8.88001	1995	95+ years	142.585	177.395
								271.194	12.2965	1990	95+ years	247.093	295.296									0.247999	0.0717853	1990	95+ years	0.1073	0.388698																160.147	14.6988	2038	90-94 years	131.338	188.957
								267.998	11.111	1991	95+ years	246.22	289.775									0.246677	0.068198	1991	95+ years	0.113009	0.380345																161.011	18.6764	2049	95+ years	124.406	197.617
								264.507	10.133	1992	95+ years	244.647	284.368									0.244825	0.0647703	1992	95+ years	0.117875	0.371774																161.192	4.76865	2019	95+ years	151.846	170.539
								261.419	9.35784	1993	95+ years	243.078	279.76									0.244191	0.0619555	1993	95+ years	0.122758	0.365624																161.246	5.70915	2014	95+ years	150.057	172.436
								259.053	8.77846	1994	95+ years	241.847	276.259									0.245515	0.059893	1994	95+ years	0.128125	0.362905																161.38	14.4763	2037	90-94 years	133.007	189.754
								257.172	8.34186	1995	95+ years	240.822	273.522									0.249014	0.0585798	1995	95+ years	0.134197	0.36383																161.414	5.49746	2015	95+ years	150.639	172.189
								255.825	8.03243	1996	95+ years	240.082	271.569									0.254387	0.0578998	1996	95+ years	0.140903	0.36787																161.445	7.69457	2005	95+ years	146.364	176.526
								254.423	7.79902	1997	95+ years	239.137	269.709									0.260992	0.0576785	1997	95+ years	0.147942	0.374042																161.584	4.93498	2018	95+ years	151.911	171.257
								253.476	7.62265	1998	95+ years	238.536	268.416									0.268387	0.0578052	1998	95+ years	0.155089	0.381685																161.667	9.2413	1994	95+ years	143.554	179.78
								252.998	7.48602	1999	95+ years	238.325	267.67									0.276013	0.0581546	1999	95+ years	0.16203	0.389996																161.725	5.29682	2016	95+ years	151.343	172.107
								253.628	7.40519	2000	95+ years	239.114	268.143									0.283344	0.0586163	2000	95+ years	0.168456	0.398232																162.344	5.12069	2017	95+ years	152.308	172.381
								256.591	7.41062	2001	95+ years	242.066	271.116									0.290148	0.0591414	2001	95+ years	0.174231	0.406065																162.353	4.63629	2020	95+ years	153.266	171.441
								261.323	7.47242	2002	95+ years	246.677	275.969									0.296528	0.0597423	2002	95+ years	0.179433	0.413623																162.357	7.84794	2003	95+ years	146.975	177.739
								267.039	7.57509	2003	95+ years	252.192	281.886									0.302616	0.0604302	2003	95+ years	0.184173	0.42106																162.547	14.2453	2036	90-94 years	134.626	190.467
								271.899	7.65847	2004	95+ years	256.888	286.909									0.308863	0.0612747	2004	95+ years	0.188764	0.428961																162.928	4.50999	2021	95+ years	154.088	171.767
								274.674	7.67814	2005	95+ years	259.625	289.723									0.315592	0.0623181	2005	95+ years	0.193448	0.437735																163.009	9.657	1993	95+ years	144.081	181.937
								275.04	7.59938	2006	95+ years	260.145	289.934									0.322676	0.0635141	2006	95+ years	0.198188	0.447163																163.02	7.82596	2004	95+ years	147.681	178.359
								274.037	7.45044	2007	95+ years	259.434	288.64									0.329792	0.0647781	2007	95+ years	0.202827	0.456757																163.115	18.5605	2048	95+ years	126.736	199.493
								272.708	7.28453	2008	95+ years	258.43	286.985									0.33663	0.0660306	2008	95+ years	0.20721	0.46605																163.721	14.0151	2035	90-94 years	136.251	191.19
								271.96	7.11696	2009	95+ years	258.011	285.909									0.343088	0.067237	2009	95+ years	0.211303	0.474872																164.465	10.2125	1992	95+ years	144.449	184.482
								272.819	6.97259	2010	95+ years	259.152	286.485									0.348977	0.06835	2010	95+ years	0.215011	0.482943																164.916	13.7867	2034	90-94 years	137.894	191.938
								275.759	6.85629	2011	95+ years	262.321	289.197									0.355796	0.0696569	2011	95+ years	0.219269	0.492324																165.136	18.4265	2047	95+ years	129.02	201.252
								280.134	6.75129	2012	95+ years	266.901	293.367									0.3646	0.0713564	2012	95+ years	0.224741	0.504458																166.122	13.5577	2033	90-94 years	139.549	192.695
								284.69	6.63631	2013	95+ years	271.683	297.697									0.374133	0.0731997	2013	95+ years	0.230661	0.517604																166.15	10.9312	1991	95+ years	144.725	187.575
								288.282	6.52297	2014	95+ years	275.497	301.067									0.383365	0.0749836	2014	95+ years	0.236397	0.530333																167.001	18.2676	2046	95+ years	131.196	202.805
								289.958	6.36837	2015	95+ years	277.476	302.44									0.392187	0.0766871	2015	95+ years	0.24188	0.542494																167.108	11.7963	1990	95+ years	143.988	190.229
								288.919	6.16836	2016	95+ years	276.829	301.009									0.400095	0.0782145	2016	95+ years	0.246795	0.553396																167.307	13.3251	2032	90-94 years	141.19	193.424
								286.023	5.95428	2017	95+ years	274.352	297.693									0.406601	0.0794719	2017	95+ years	0.250836	0.562366																168.45	13.088	2031	90-94 years	142.797	194.102
								283.347	5.76195	2018	95+ years	272.054	294.64									0.412916	0.080696	2018	95+ years	0.254751	0.57108																168.711	18.087	2045	95+ years	133.26	204.161
								282.68	5.60767	2019	95+ years	271.689	293.671									0.42039	0.0821513	2019	95+ years	0.259373	0.581406																169.506	12.8465	2030	90-94 years	144.327	194.685
								285.719	5.50501	2020	95+ years	274.929	296.509									0.430567	0.0841399	2020	95+ years	0.265653	0.595482																170.268	17.8858	2044	95+ years	135.212	205.324
								289.194	5.42377	2021	95+ years	278.564	299.825									0.441303	0.0862539	2021	95+ years	0.272246	0.610361																170.415	12.5965	2029	90-94 years	145.726	195.104
								299.204	10.1904	2022	95+ years	279.231	319.177									0.445093	0.0872727	2022	95+ years	0.274039	0.616147																170.464	10.5104	2022	90-94 years	149.864	191.065
								300.357	11.0279	2023	95+ years	278.743	321.972									0.448429	0.0881519	2023	95+ years	0.275651	0.621207																171.07	10.8298	2023	90-94 years	149.844	192.297
								301.414	11.8518	2024	95+ years	278.185	324.644									0.451355	0.0889616	2024	95+ years	0.27699	0.62572																171.112	12.3325	2028	90-94 years	146.94	195.283
								302.376	12.6648	2025	95+ years	277.553	327.199									0.453857	0.089698	2025	95+ years	0.278049	0.629665																171.503	11.1452	2024	90-94 years	149.659	193.348
								303.198	13.4682	2026	95+ years	276.801	329.596									0.45573	0.0903219	2026	95+ years	0.278699	0.632761																171.566	12.0524	2027	90-94 years	147.943	195.188
								303.852	14.2624	2027	95+ years	275.898	331.806									0.457081	0.0908536	2027	95+ years	0.279008	0.635154																171.696	17.6663	2043	95+ years	137.07	206.322
								304.213	15.0388	2028	95+ years	274.737	333.689									0.458097	0.0913298	2028	95+ years	0.279091	0.637104																171.747	11.455	2025	90-94 years	149.295	194.199
								304.241	15.7935	2029	95+ years	273.286	335.196									0.458971	0.0917877	2029	95+ years	0.279067	0.638875																171.765	11.7576	2026	90-94 years	148.72	194.81
								303.947	16.5263	2030	95+ years	271.555	336.338									0.459758	0.0922397	2030	95+ years	0.278968	0.640548																173.009	17.4302	2042	95+ years	138.846	207.172
								303.395	17.2407	2031	95+ years	269.604	337.187									0.460377	0.092671	2031	95+ years	0.278742	0.642013																174.259	17.1838	2041	95+ years	140.578	207.939
								302.64	17.9394	2032	95+ years	267.479	337.802									0.460846	0.0930853	2032	95+ years	0.278399	0.643293																175.508	16.9366	2040	95+ years	142.313	208.704
								301.72	18.6215	2033	95+ years	265.222	338.218									0.46122	0.0934923	2033	95+ years	0.277975	0.644464																176.789	16.6909	2039	95+ years	144.074	209.503
								300.665	19.2874	2034	95+ years	262.862	338.468									0.461461	0.0938841	2034	95+ years	0.277448	0.645474																177.873	11.1109	2022	95+ years	156.095	199.65
								299.529	19.9403	2035	95+ years	260.446	338.613									0.46149	0.0942439	2035	95+ years	0.276772	0.646208																178.072	16.4428	2038	95+ years	145.844	210.3
								298.381	20.586	2036	95+ years	258.032	338.729									0.461144	0.0945389	2036	95+ years	0.275848	0.64644																178.927	11.4696	2023	95+ years	156.446	201.407
								297.243	21.2269	2037	95+ years	255.638	338.848									0.460512	0.0947862	2037	95+ years	0.274731	0.646293																179.342	16.1899	2037	95+ years	147.61	211.074
								296.098	21.8604	2038	95+ years	253.252	338.944									0.459786	0.0950235	2038	95+ years	0.27354	0.646032																179.964	11.836	2024	95+ years	156.765	203.163
								294.962	22.4869	2039	95+ years	250.888	339.036									0.459164	0.0952905	2039	95+ years	0.272394	0.645933																180.557	15.9297	2036	95+ years	149.335	211.78
								293.87	23.1098	2040	95+ years	248.574	339.165									0.458769	0.0956139	2040	95+ years	0.271366	0.646172																180.963	12.209	2025	95+ years	157.034	204.893
								292.874	23.7349	2041	95+ years	246.354	339.394									0.45858	0.095991	2041	95+ years	0.270438	0.646723																181.688	15.6628	2035	95+ years	150.989	212.387
								291.94	24.3609	2042	95+ years	244.192	339.687									0.458645	0.0964332	2042	95+ years	0.269635	0.647654																181.866	12.586	2026	95+ years	157.198	206.535
								291.002	24.9813	2043	95+ years	242.038	339.965									0.459002	0.0969465	2043	95+ years	0.268986	0.649017																182.653	15.3829	2034	95+ years	152.503	212.804
								290.033	25.593	2044	95+ years	239.87	340.195									0.459646	0.0975301	2044	95+ years	0.268487	0.650805																182.676	12.9672	2027	95+ years	157.26	208.091
								289.06	26.1987	2045	95+ years	237.71	340.409									0.460537	0.0981763	2045	95+ years	0.268111	0.652962																183.326	13.3446	2028	95+ years	157.17	209.481
								288.123	26.803	2046	95+ years	235.59	340.657									0.461531	0.0988577	2046	95+ years	0.26777	0.655292																183.399	15.0849	2033	95+ years	153.833	212.966
								287.216	27.4065	2047	95+ years	233.499	340.933									0.462566	0.0995622	2047	95+ years	0.267424	0.657707																183.799	13.715	2029	95+ years	156.917	210.68
								286.27	28.0015	2048	95+ years	231.387	341.153									0.463467	0.100248	2048	95+ years	0.26698	0.659954																183.876	14.7653	2032	95+ years	154.936	212.816
								285.291	28.5875	2049	95+ years	229.26	341.323									0.464386	0.100947	2049	95+ years	0.26653	0.662243																184.061	14.0762	2030	95+ years	156.471	211.65
								284.325	29.1695	2050	95+ years	227.153	341.498									0.465609	0.101723	2050	95+ years	0.266232	0.664986																184.089	14.4268	2031	95+ years	155.813	212.366
