# Supplementary material for: Global and China trends in glomerulonephritis-induced chronic kidney disease: health inequities, risk factors and projections to 2050
Source: Ren Fail. 2025 Oct 15;47(1):2564373. doi: 10.1080/0886022X.2025.2564373 (PMC12532362; doi:10.1080/0886022X.2025.2564373)
Supplement: Supplementary Table 4.xls [file IRNF_A_2564373_SM4377.xls]

## Sheet: Sheet1
Death Data from APC Analysis: Age-Specific Rates, Period Effects, Net Drift, and Wald Test Results
	age	val	low	up	type	sex_name	location_name	location_id			Net Drift	Net Drift (%/year)	CI Lo	CI Hi
1	2.5	0.99638	0.883347	1.12388	Age effect	Both	China	6				-2.17138	-2.32554	-2.32554
2	7.5	0.459693	0.40684	0.519412	Age effect	Both	China	6			Wald Tests	X^2	df	P-Value
3	12.5	0.398561	0.355789	0.446474	Age effect	Both	China	6			NetDrift = 0	744.37	1	0
4	17.5	0.617588	0.560212	0.680839	Age effect	Both	China	6			All Age Deviations = 0	3419.56	18	0
5	22.5	0.553002	0.504767	0.605846	Age effect	Both	China	6			All Period Deviations = 0	21.717	4	2.81604e-05
6	27.5	0.368481	0.337374	0.402455	Age effect	Both	China	6			All Cohort Deviations = 0	472.745	23	1.62821e-85
7	32.5	0.300757	0.276354	0.327316	Age effect	Both	China	6			All Period RR = 1	761.064	5	3.06007e-162
8	37.5	0.27464	0.254836	0.295982	Age effect	Both	China	6			All Cohort RR = 1	1230.98	24	6.0906e-245
9	42.5	0.275139	0.256324	0.295335	Age effect	Both	China	6			All Local Drifts = Net Drift	472.441	20	1.68908e-87
10	47.5	0.261162	0.243434	0.280181	Age effect	Both	China	6			Coefficients	Parameter	SD	CI Lo	CI Hi
11	52.5	0.313358	0.292908	0.335235	Age effect	Both	China	6			Intercept	-12.1625	0.00931181	-12.1807	-12.1442
12	57.5	0.399591	0.374306	0.426585	Age effect	Both	China	6			LAT	0.0210106	0.000784734	0.0194725	0.0225486
13	62.5	0.53182	0.498995	0.566805	Age effect	Both	China	6			NetDrift	-0.021953	0.000804637	-0.0235301	-0.0203759
14	67.5	0.743754	0.692264	0.799074	Age effect	Both	China	6			CAT	0.0429636	0.00049334	0.0419966	0.0439305
15	72.5	1.0553	0.979657	1.13678	Age effect	Both	China	6
16	77.5	1.38182	1.27743	1.49474	Age effect	Both	China	6
17	82.5	1.80418	1.65708	1.96434	Age effect	Both	China	6
18	87.5	2.95725	2.68867	3.25266	Age effect	Both	China	6
19	92.5	3.97689	3.50345	4.51431	Age effect	Both	China	6
20	97.5	4.47799	3.53539	5.67191	Age effect	Both	China	6
21	1897	1.71591	0.604274	4.87256	Cohort RR	Both	China	6
22	1902	1.64546	1.14734	2.35983	Cohort RR	Both	China	6
23	1907	1.52099	1.25824	1.8386	Cohort RR	Both	China	6
24	1912	1.44967	1.26841	1.65682	Cohort RR	Both	China	6
25	1917	1.46759	1.32049	1.63108	Cohort RR	Both	China	6
26	1922	1.43558	1.30949	1.57381	Cohort RR	Both	China	6
27	1927	1.44213	1.32626	1.56813	Cohort RR	Both	China	6
28	1932	1.43339	1.32596	1.54953	Cohort RR	Both	China	6
29	1937	1.42127	1.31957	1.53082	Cohort RR	Both	China	6
30	1942	1.33165	1.23866	1.43162	Cohort RR	Both	China	6
31	1947	1.24408	1.16096	1.33315	Cohort RR	Both	China	6
32	1952	1.11318	1.04172	1.18955	Cohort RR	Both	China	6
33	1957	1	1	1	Cohort RR	Both	China	6
34	1962	0.868209	0.808377	0.93247	Cohort RR	Both	China	6
35	1967	0.782998	0.727668	0.842534	Cohort RR	Both	China	6
36	1972	0.661513	0.610172	0.717174	Cohort RR	Both	China	6
37	1977	0.593132	0.542735	0.64821	Cohort RR	Both	China	6
38	1982	0.522719	0.475393	0.574757	Cohort RR	Both	China	6
39	1987	0.438047	0.397394	0.482858	Cohort RR	Both	China	6
40	1992	0.356147	0.320338	0.39596	Cohort RR	Both	China	6
41	1997	0.294558	0.261377	0.331952	Cohort RR	Both	China	6
42	2002	0.216614	0.188399	0.249053	Cohort RR	Both	China	6
43	2007	0.151907	0.128194	0.180007	Cohort RR	Both	China	6
44	2012	0.100099	0.0807429	0.124096	Cohort RR	Both	China	6
45	2017	0.0578302	0.0429495	0.0778665	Cohort RR	Both	China	6
46	1994.5	1.18028	1.13328	1.22922	Period RR	Both	China	6
47	1999.5	1.07359	1.03126	1.11765	Period RR	Both	China	6
48	2004.5	1	1	1	Period RR	Both	China	6
49	2009.5	0.830056	0.797118	0.864356	Period RR	Both	China	6
50	2014.5	0.747131	0.716892	0.778645	Period RR	Both	China	6
51	2019.5	0.706211	0.677138	0.736533	Period RR	Both	China	6
52	2.5	-6.99048	-7.81795	-6.15558	Local Drifts	Both	China	6
53	7.5	-5.68589	-6.28923	-5.07867	Local Drifts	Both	China	6
54	12.5	-4.73093	-5.2159	-4.24348	Local Drifts	Both	China	6
55	17.5	-3.9014	-4.30897	-3.49209	Local Drifts	Both	China	6
56	22.5	-3.23354	-3.5907	-2.87505	Local Drifts	Both	China	6
57	27.5	-2.98423	-3.31505	-2.65227	Local Drifts	Both	China	6
58	32.5	-2.67328	-3.00999	-2.3354	Local Drifts	Both	China	6
59	37.5	-2.56939	-2.91443	-2.22312	Local Drifts	Both	China	6
60	42.5	-2.53352	-2.86591	-2.19999	Local Drifts	Both	China	6
61	47.5	-2.45784	-2.77463	-2.14003	Local Drifts	Both	China	6
62	52.5	-2.17127	-2.47525	-1.86635	Local Drifts	Both	China	6
63	57.5	-1.94361	-2.23573	-1.65061	Local Drifts	Both	China	6
64	62.5	-1.47543	-1.74996	-1.20013	Local Drifts	Both	China	6
65	67.5	-1.01458	-1.27704	-0.75142	Local Drifts	Both	China	6
66	72.5	-0.549053	-0.82049	-0.276872	Local Drifts	Both	China	6
67	77.5	-0.297933	-0.602966	0.0080365	Local Drifts	Both	China	6
68	82.5	-0.0942923	-0.481545	0.294467	Local Drifts	Both	China	6
69	87.5	-0.190829	-0.753312	0.374842	Local Drifts	Both	China	6
70	92.5	-0.467799	-1.53184	0.60774	Local Drifts	Both	China	6
71	97.5	-0.730517	-3.71581	2.34733	Local Drifts	Both	China	6
72	1	-2.17138	-2.32554	-2.01697	Net drift	Both	China	6
