# Supplementary material for: Global and China trends in glomerulonephritis-induced chronic kidney disease: health inequities, risk factors and projections to 2050
Source: Ren Fail. 2025 Oct 15;47(1):2564373. doi: 10.1080/0886022X.2025.2564373 (PMC12532362; doi:10.1080/0886022X.2025.2564373)
Supplement: supplementary figures and sub supplementary figures.zip [file IRNF_A_2564373_SM4375.zip]

Archive with 40 entries (37 files):
- supplementary figures and sub supplementary figures/
- supplementary figures and sub supplementary figures/sub supplementary figures/
- supplementary figures and sub supplementary figures/sub supplementary figures/supplementary figure11A.tif
- supplementary figures and sub supplementary figures/sub supplementary figures/supplementary figure11B.tif
- supplementary figures and sub supplementary figures/sub supplementary figures/supplementary figure12A.tif
- supplementary figures and sub supplementary figures/sub supplementary figures/supplementary figure12B.tif
- supplementary figures and sub supplementary figures/sub supplementary figures/supplementary figure13A.tif
- supplementary figures and sub supplementary figures/sub supplementary figures/supplementary figure13B.tif
- supplementary figures and sub supplementary figures/sub supplementary figures/supplementary figure1A.tif
- supplementary figures and sub supplementary figures/sub supplementary figures/supplementary figure1B.tif
- supplementary figures and sub supplementary figures/sub supplementary figures/supplementary figure2A.tif
- supplementary figures and sub supplementary figures/sub supplementary figures/supplementary figure2B.tif
- supplementary figures and sub supplementary figures/sub supplementary figures/supplementary figure3A.tif
- supplementary figures and sub supplementary figures/sub supplementary figures/supplementary figure3B.tif
- supplementary figures and sub supplementary figures/sub supplementary figures/supplementary figure7A.tif
- supplementary figures and sub supplementary figures/sub supplementary figures/supplementary figure7B.tif
- supplementary figures and sub supplementary figures/sub supplementary figures/supplementary figure7C.tif
- supplementary figures and sub supplementary figures/sub supplementary figures/supplementary figure7D.tif
- supplementary figures and sub supplementary figures/sub supplementary figures/supplementary figure8A.tif
- supplementary figures and sub supplementary figures/sub supplementary figures/supplementary figure8B.tif
- supplementary figures and sub supplementary figures/sub supplementary figures/supplementary figure8C.tif
- supplementary figures and sub supplementary figures/sub supplementary figures/supplementary figure8D.tif
- supplementary figures and sub supplementary figures/sub supplementary figures/supplementary figure8E.tif
- supplementary figures and sub supplementary figures/sub supplementary figures/supplementary figure8F.tif
- supplementary figures and sub supplementary figures/sub supplementary figures/supplementary figure9A.tif
- supplementary figures and sub supplementary figures/sub supplementary figures/supplementary figure9B.tif
- supplementary figures and sub supplementary figures/supplementary figures/
- supplementary figures and sub supplementary figures/supplementary figures/supplementary figure1.tif
- supplementary figures and sub supplementary figures/supplementary figures/supplementary figure10.tif
- supplementary figures and sub supplementary figures/supplementary figures/supplementary figure11.tif
- supplementary figures and sub supplementary figures/supplementary figures/supplementary figure12.tif
- supplementary figures and sub supplementary figures/supplementary figures/supplementary figure13.tif
- supplementary figures and sub supplementary figures/supplementary figures/supplementary figure2.tif
- supplementary figures and sub supplementary figures/supplementary figures/supplementary figure3.tif
- supplementary figures and sub supplementary figures/supplementary figures/supplementary figure4.tif
- supplementary figures and sub supplementary figures/supplementary figures/supplementary figure5.tif
- supplementary figures and sub supplementary figures/supplementary figures/supplementary figure6.tif
- supplementary figures and sub supplementary figures/supplementary figures/supplementary figure7.tif
- supplementary figures and sub supplementary figures/supplementary figures/supplementary figure8.tif
- supplementary figures and sub supplementary figures/supplementary figures/supplementary figure9.tif
