# Supplementary material for: Global and China trends in glomerulonephritis-induced chronic kidney disease: health inequities, risk factors and projections to 2050
Source: Ren Fail. 2025 Oct 15;47(1):2564373. doi: 10.1080/0886022X.2025.2564373 (PMC12532362; doi:10.1080/0886022X.2025.2564373)
Supplement: figures and sub figures.zip [file IRNF_A_2564373_SM4374.zip]

Archive with 32 entries (29 files):
- figures and sub figures/
- figures and sub figures/figures/
- figures and sub figures/figures/figure1.tif
- figures and sub figures/figures/figure2.tif
- figures and sub figures/figures/figure3.tif
- figures and sub figures/figures/figure4.tif
- figures and sub figures/figures/figure5.tif
- figures and sub figures/figures/figure6.tif
- figures and sub figures/figures/figure7.tif
- figures and sub figures/figures/figure8.tif
- figures and sub figures/figures/figure9.tif
- figures and sub figures/sub figures/
- figures and sub figures/sub figures/figure1A.tif
- figures and sub figures/sub figures/figure1B.tif
- figures and sub figures/sub figures/figure2A.tif
- figures and sub figures/sub figures/figure2B.tif
- figures and sub figures/sub figures/figure4A.tif
- figures and sub figures/sub figures/figure4B.tif
- figures and sub figures/sub figures/figure4C.tif
- figures and sub figures/sub figures/figure4D.tif
- figures and sub figures/sub figures/figure5A.tif
- figures and sub figures/sub figures/figure5B.tif
- figures and sub figures/sub figures/figure5C.tif
- figures and sub figures/sub figures/figure5D.tif
- figures and sub figures/sub figures/figure5E.tif
- figures and sub figures/sub figures/figure5F.tif
- figures and sub figures/sub figures/figure6A.tif
- figures and sub figures/sub figures/figure6B.tif
- figures and sub figures/sub figures/figure8A.tif
- figures and sub figures/sub figures/figure8B.tif
- figures and sub figures/sub figures/figure9A.tif
- figures and sub figures/sub figures/figure9B.tif
