# Supplementary material for: Global and China trends in glomerulonephritis-induced chronic kidney disease: health inequities, risk factors and projections to 2050
Source: Ren Fail. 2025 Oct 15;47(1):2564373. doi: 10.1080/0886022X.2025.2564373 (PMC12532362; doi:10.1080/0886022X.2025.2564373)
Supplement: Supplementary Table 6.xls [file IRNF_A_2564373_SM4373.xls]

## Sheet: Sheet1
Death-Risk/DALYS-Risk 2021-Global and China
Death														DALYs
	measure_name	location_name	sex_name	age_name	cause_name	rei_name	metric_name	location_namex	year	val	upper	lower		measure_name	location_name	sex_name	age_name	cause_name	rei_name	metric_name	location_namex	year	val	upper	lower
1	Deaths	Global	Both	Age-standardized	Chronic kidney disease due to glomerulonephritis	High fasting plasma glucose	Rate	Global	2021	0.345738	0.700686	0.0903089		DALYs (Disability-Adjusted Life Years)	Global	Both	Age-standardized	Chronic kidney disease due to glomerulonephritis	Kidney dysfunction	Rate	Global	2021	84.4441	96.114	73.1626
2	Deaths	Global	Both	Age-standardized	Chronic kidney disease due to glomerulonephritis	Diet low in fruits	Rate	Global	2021	0.066533	0.145434	0.0129972		DALYs (Disability-Adjusted Life Years)	China	Both	Age-standardized	Chronic kidney disease due to glomerulonephritis	Kidney dysfunction	Rate	China	2021	17.9786	22.1014	14.3195
3	Deaths	Global	Both	Age-standardized	Chronic kidney disease due to glomerulonephritis	High systolic blood pressure	Rate	Global	2021	0.267861	0.564203	0.0370473		DALYs (Disability-Adjusted Life Years)	Global	Both	Age-standardized	Chronic kidney disease due to glomerulonephritis	High fasting plasma glucose	Rate	Global	2021	8.20358	17.8145	1.77678
4	Deaths	Global	Both	Age-standardized	Chronic kidney disease due to glomerulonephritis	Diet low in vegetables	Rate	Global	2021	0.0603978	0.137602	0.00785911		DALYs (Disability-Adjusted Life Years)	Global	Both	Age-standardized	Chronic kidney disease due to glomerulonephritis	High body-mass index	Rate	Global	2021	7.633	15.1673	2.43981
5	Deaths	Global	Both	Age-standardized	Chronic kidney disease due to glomerulonephritis	Diet high in processed meat	Rate	Global	2021	0.0135611	0.0351607	0.00173649		DALYs (Disability-Adjusted Life Years)	Global	Both	Age-standardized	Chronic kidney disease due to glomerulonephritis	High systolic blood pressure	Rate	Global	2021	6.72616	14.4522	0.934791
6	Deaths	Global	Both	Age-standardized	Chronic kidney disease due to glomerulonephritis	Diet high in sugar-sweetened beverages	Rate	Global	2021	0.00525917	0.0126809	0.00123016		DALYs (Disability-Adjusted Life Years)	Global	Both	Age-standardized	Chronic kidney disease due to glomerulonephritis	Low temperature	Rate	Global	2021	3.00071	3.56407	2.42698
7	Deaths	Global	Both	Age-standardized	Chronic kidney disease due to glomerulonephritis	Low temperature	Rate	Global	2021	0.112913	0.134657	0.0906346		DALYs (Disability-Adjusted Life Years)	Global	Both	Age-standardized	Chronic kidney disease due to glomerulonephritis	Diet low in fruits	Rate	Global	2021	1.89549	4.29074	0.390112
8	Deaths	China	Both	Age-standardized	Chronic kidney disease due to glomerulonephritis	Lead exposure	Rate	China	2021	0.000974262	0.004774	-5.92e-05		DALYs (Disability-Adjusted Life Years)	Global	Both	Age-standardized	Chronic kidney disease due to glomerulonephritis	Diet low in vegetables	Rate	Global	2021	1.65806	3.74374	0.211004
9	Deaths	China	Both	Age-standardized	Chronic kidney disease due to glomerulonephritis	High systolic blood pressure	Rate	China	2021	0.0113348	0.0372499	5.56e-05		DALYs (Disability-Adjusted Life Years)	Global	Both	Age-standardized	Chronic kidney disease due to glomerulonephritis	High temperature	Rate	Global	2021	0.975232	2.09094	0.112865
10	Deaths	China	Both	Age-standardized	Chronic kidney disease due to glomerulonephritis	Diet low in vegetables	Rate	China	2021	0.000166554	0.000682395	2.03e-06		DALYs (Disability-Adjusted Life Years)	Global	Both	Age-standardized	Chronic kidney disease due to glomerulonephritis	Diet high in sodium	Rate	Global	2021	0.773615	3.17816	0.0248946
11	Deaths	Global	Both	Age-standardized	Chronic kidney disease due to glomerulonephritis	Diet high in red meat	Rate	Global	2021	0.0113273	0.0309939	1.29e-06		DALYs (Disability-Adjusted Life Years)	Global	Both	Age-standardized	Chronic kidney disease due to glomerulonephritis	Lead exposure	Rate	Global	2021	0.742626	2.4705	-0.0678039
12	Deaths	Global	Both	Age-standardized	Chronic kidney disease due to glomerulonephritis	Lead exposure	Rate	Global	2021	0.0299871	0.0999782	-0.00262978		DALYs (Disability-Adjusted Life Years)	China	Both	Age-standardized	Chronic kidney disease due to glomerulonephritis	Low temperature	Rate	China	2021	0.733224	0.95566	0.527347
13	Deaths	Global	Both	Age-standardized	Chronic kidney disease due to glomerulonephritis	High body-mass index	Rate	Global	2021	0.272776	0.519896	0.0896452		DALYs (Disability-Adjusted Life Years)	Global	Both	Age-standardized	Chronic kidney disease due to glomerulonephritis	Low physical activity	Rate	Global	2021	0.51835	1.27951	0.0963067
14	Deaths	China	Both	Age-standardized	Chronic kidney disease due to glomerulonephritis	Diet high in sugar-sweetened beverages	Rate	China	2021	3.27e-05	0.000155456	3e-07		DALYs (Disability-Adjusted Life Years)	China	Both	Age-standardized	Chronic kidney disease due to glomerulonephritis	High systolic blood pressure	Rate	China	2021	0.411431	1.36913	0.00212862
15	Deaths	Global	Both	Age-standardized	Chronic kidney disease due to glomerulonephritis	Diet low in whole grains	Rate	Global	2021	0.0126205	0.0301279	0.00209224		DALYs (Disability-Adjusted Life Years)	Global	Both	Age-standardized	Chronic kidney disease due to glomerulonephritis	Diet high in processed meat	Rate	Global	2021	0.379681	1.10022	0.039909
16	Deaths	Global	Both	Age-standardized	Chronic kidney disease due to glomerulonephritis	Low physical activity	Rate	Global	2021	0.0216089	0.0508073	0.0047763		DALYs (Disability-Adjusted Life Years)	Global	Both	Age-standardized	Chronic kidney disease due to glomerulonephritis	Diet low in whole grains	Rate	Global	2021	0.36486	0.900241	0.0529831
17	Deaths	Global	Both	Age-standardized	Chronic kidney disease due to glomerulonephritis	Diet high in sodium	Rate	Global	2021	0.0302546	0.123759	0.000984547		DALYs (Disability-Adjusted Life Years)	Global	Both	Age-standardized	Chronic kidney disease due to glomerulonephritis	Diet high in red meat	Rate	Global	2021	0.322109	0.952977	5.86e-05
18	Deaths	China	Both	Age-standardized	Chronic kidney disease due to glomerulonephritis	Low temperature	Rate	China	2021	0.021836	0.028702	0.0155946		DALYs (Disability-Adjusted Life Years)	China	Both	Age-standardized	Chronic kidney disease due to glomerulonephritis	High fasting plasma glucose	Rate	China	2021	0.320389	1.5086	0.00738954
19	Deaths	China	Both	Age-standardized	Chronic kidney disease due to glomerulonephritis	High fasting plasma glucose	Rate	China	2021	0.00789116	0.0335651	0.000257976		DALYs (Disability-Adjusted Life Years)	China	Both	Age-standardized	Chronic kidney disease due to glomerulonephritis	High body-mass index	Rate	China	2021	0.258679	0.909789	0.0159044
20	Deaths	Global	Both	Age-standardized	Chronic kidney disease due to glomerulonephritis	High temperature	Rate	Global	2021	0.0269636	0.0609633	0.0013236		DALYs (Disability-Adjusted Life Years)	Global	Both	Age-standardized	Chronic kidney disease due to glomerulonephritis	Diet high in sugar-sweetened beverages	Rate	Global	2021	0.19073	0.481848	0.0390004
21	Deaths	Global	Both	Age-standardized	Chronic kidney disease due to glomerulonephritis	Kidney dysfunction	Rate	Global	2021	2.33935	2.73342	1.95343		DALYs (Disability-Adjusted Life Years)	China	Both	Age-standardized	Chronic kidney disease due to glomerulonephritis	Diet high in sodium	Rate	China	2021	0.0782836	0.40423	1.12e-05
22	Deaths	China	Both	Age-standardized	Chronic kidney disease due to glomerulonephritis	Diet low in fruits	Rate	China	2021	0.00148188	0.00530353	5.74e-05		DALYs (Disability-Adjusted Life Years)	China	Both	Age-standardized	Chronic kidney disease due to glomerulonephritis	High temperature	Rate	China	2021	0.0608046	0.206096	-0.0649766
23	Deaths	China	Both	Age-standardized	Chronic kidney disease due to glomerulonephritis	Diet high in processed meat	Rate	China	2021	7.13e-05	0.000338497	6.47e-07		DALYs (Disability-Adjusted Life Years)	China	Both	Age-standardized	Chronic kidney disease due to glomerulonephritis	Diet low in fruits	Rate	China	2021	0.0554796	0.185245	0.00215709
24	Deaths	China	Both	Age-standardized	Chronic kidney disease due to glomerulonephritis	High body-mass index	Rate	China	2021	0.00600417	0.0194242	0.000513002		DALYs (Disability-Adjusted Life Years)	China	Both	Age-standardized	Chronic kidney disease due to glomerulonephritis	Lead exposure	Rate	China	2021	0.0340031	0.174714	-0.00165287
25	Deaths	China	Both	Age-standardized	Chronic kidney disease due to glomerulonephritis	Diet low in whole grains	Rate	China	2021	0.00037504	0.00175678	7.57e-06		DALYs (Disability-Adjusted Life Years)	China	Both	Age-standardized	Chronic kidney disease due to glomerulonephritis	Low physical activity	Rate	China	2021	0.0267101	0.127275	0.000722291
26	Deaths	China	Both	Age-standardized	Chronic kidney disease due to glomerulonephritis	Diet high in sodium	Rate	China	2021	0.00199162	0.00973584	3.6e-07		DALYs (Disability-Adjusted Life Years)	China	Both	Age-standardized	Chronic kidney disease due to glomerulonephritis	Diet high in red meat	Rate	China	2021	0.0203294	0.123584	1.18e-05
27	Deaths	China	Both	Age-standardized	Chronic kidney disease due to glomerulonephritis	Low physical activity	Rate	China	2021	0.000710104	0.00291911	1.74e-05		DALYs (Disability-Adjusted Life Years)	China	Both	Age-standardized	Chronic kidney disease due to glomerulonephritis	Diet low in whole grains	Rate	China	2021	0.0169884	0.0876274	0.000254083
28	Deaths	China	Both	Age-standardized	Chronic kidney disease due to glomerulonephritis	Kidney dysfunction	Rate	China	2021	0.297804	0.387707	0.215721		DALYs (Disability-Adjusted Life Years)	China	Both	Age-standardized	Chronic kidney disease due to glomerulonephritis	Diet low in vegetables	Rate	China	2021	0.0051731	0.0204748	6.2e-05
29	Deaths	China	Both	Age-standardized	Chronic kidney disease due to glomerulonephritis	Diet high in red meat	Rate	China	2021	0.000374206	0.00206741	2.26e-07		DALYs (Disability-Adjusted Life Years)	China	Both	Age-standardized	Chronic kidney disease due to glomerulonephritis	Diet high in processed meat	Rate	China	2021	0.00361325	0.0198128	1.92e-05
30	Deaths	China	Both	Age-standardized	Chronic kidney disease due to glomerulonephritis	High temperature	Rate	China	2021	0.00181694	0.0059326	-0.00181803		DALYs (Disability-Adjusted Life Years)	China	Both	Age-standardized	Chronic kidney disease due to glomerulonephritis	Diet high in sugar-sweetened beverages	Rate	China	2021	0.00196334	0.0116398	1.44e-05
