# Supplementary material for: Global and China trends in glomerulonephritis-induced chronic kidney disease: health inequities, risk factors and projections to 2050
Source: Ren Fail. 2025 Oct 15;47(1):2564373. doi: 10.1080/0886022X.2025.2564373 (PMC12532362; doi:10.1080/0886022X.2025.2564373)
Supplement: Supplementary Table 3.xls [file IRNF_A_2564373_SM4370.xls]

## Sheet: Sheet1
Incidence Data from APC Analysis: Age-Specific Rates, Period Effects, Net Drift, and Wald Test Results
	age	val	low	up	type	sex_name	location_name	location_id			Net Drift	Net Drift (%/year)	CI Lo	CI Hi
1	2.5	18.0727	17.3994	18.7721	Age effect	Both	China	6				0.505665	0.147766	0.864843
2	7.5	1.81732	1.74512	1.8925	Age effect	Both	China	6			Wald Tests	X^2	df	P-Value
3	12.5	1.35905	1.30572	1.41457	Age effect	Both	China	6			NetDrift = 0	7.67995	1	0.00558378
4	17.5	1.31539	1.2659	1.36681	Age effect	Both	China	6			All Age Deviations = 0	93419.8	18	0
5	22.5	1.19986	1.15662	1.24473	Age effect	Both	China	6			All Period Deviations = 0	9.58484	4	4.80e - 02
6	27.5	1.17176	1.13189	1.21303	Age effect	Both	China	6			All Cohort Deviations = 0	1231.82	23	5.44e - 246
7	32.5	1.30906	1.26716	1.35234	Age effect	Both	China	6			All Period RR = 1	17.2959	5	3.97e - 03
8	37.5	1.57247	1.52789	1.61835	Age effect	Both	China	6			All Cohort RR = 1	1340.28	24	2.85e-268
9	42.5	1.7531	1.70572	1.8018	Age effect	Both	China	6			All Local Drifts = Net Drift	1188.61	20	2.03716e-239
10	47.5	1.89144	1.84141	1.94282	Age effect	Both	China	6			Coefficients	Parameter	SD	CI Lo	CI Hi
11	52.5	2.09867	2.04329	2.15556	Age effect	Both	China	6			Intercept	-10.9256	0.0312745	-10.9869	-10.8643
12	57.5	2.22034	2.15901	2.28342	Age effect	Both	China	6			LAT	-0.00700544	0.00141839	-0.00978549	-0.00422538
13	62.5	2.47391	2.4017	2.54828	Age effect	Both	China	6			NetDrift	0.00504391	0.00182007	0.00147657	0.00861125
14	67.5	2.83923	2.74039	2.94163	Age effect	Both	China	6			CAT	-0.0120493	0.00204142	-0.0160505	-0.00804817
15	72.5	3.02447	2.90492	3.14895	Age effect	Both	China	6
16	77.5	2.60122	2.4751	2.73376	Age effect	Both	China	6
17	82.5	1.91735	1.78745	2.0567	Age effect	Both	China	6
18	87.5	1.17064	1.02654	1.33496	Age effect	Both	China	6
19	92.5	1.21566	0.950912	1.55413	Age effect	Both	China	6
20	97.5	0.505527	0.203127	1.25811	Age effect	Both	China	6
21	1897	0.473414	0.00143797	155.859	Cohort RR	Both	China	6
22	1902	0.519893	0.160508	1.68396	Cohort RR	Both	China	6
23	1907	0.670726	0.434136	1.03625	Cohort RR	Both	China	6
24	1912	0.712882	0.587804	0.864576	Cohort RR	Both	China	6
25	1917	0.766024	0.688589	0.852166	Cohort RR	Both	China	6
26	1922	0.822091	0.765876	0.882432	Cohort RR	Both	China	6
27	1927	0.872013	0.826042	0.920541	Cohort RR	Both	China	6
28	1932	0.900887	0.861378	0.942209	Cohort RR	Both	China	6
29	1937	0.921149	0.88552	0.958212	Cohort RR	Both	China	6
30	1942	0.926197	0.893424	0.960172	Cohort RR	Both	China	6
31	1947	0.941836	0.912277	0.972352	Cohort RR	Both	China	6
32	1952	0.965455	0.938136	0.99357	Cohort RR	Both	China	6
33	1957	1	1	1	Cohort RR	Both	China	6
34	1962	1.02554	0.997274	1.05462	Cohort RR	Both	China	6
35	1967	1.05501	1.02593	1.08492	Cohort RR	Both	China	6
36	1972	1.07838	1.04646	1.11126	Cohort RR	Both	China	6
37	1977	1.10144	1.06542	1.13868	Cohort RR	Both	China	6
38	1982	1.1205	1.08132	1.1611	Cohort RR	Both	China	6
39	1987	1.12428	1.08401	1.16605	Cohort RR	Both	China	6
40	1992	1.13655	1.09405	1.18071	Cohort RR	Both	China	6
41	1997	1.15449	1.10944	1.20136	Cohort RR	Both	China	6
42	2002	1.1705	1.12378	1.21917	Cohort RR	Both	China	6
43	2007	1.11501	1.07009	1.16181	Cohort RR	Both	China	6
44	2012	1.04802	1.00531	1.09254	Cohort RR	Both	China	6
45	2017	0.812035	0.77826	0.847277	Cohort RR	Both	China	6
46	1994.5	0.954562	0.917821	0.992775	Period RR	Both	China	6
47	1999.5	0.984521	0.960322	1.00933	Period RR	Both	China	6
48	2004.5	1	1	1	Period RR	Both	China	6
49	2009.5	1.01441	0.989576	1.03987	Period RR	Both	China	6
50	2014.5	1.04928	1.00885	1.09132	Period RR	Both	China	6
51	2019.5	1.09303	1.03385	1.15559	Period RR	Both	China	6
52	2.5	-1.14759	-1.21882	-1.07631	Local Drifts	Both	China	6
53	7.5	-0.225369	-0.321032	-0.129613	Local Drifts	Both	China	6
54	12.5	0.0639951	-0.0563281	0.184463	Local Drifts	Both	China	6
55	17.5	0.231443	0.097993	0.365071	Local Drifts	Both	China	6
56	22.5	0.250883	0.1176	0.384344	Local Drifts	Both	China	6
57	27.5	0.29441	0.166807	0.422175	Local Drifts	Both	China	6
58	32.5	0.378675	0.251404	0.506107	Local Drifts	Both	China	6
59	37.5	0.461046	0.332288	0.58997	Local Drifts	Both	China	6
60	42.5	0.523412	0.39699	0.649992	Local Drifts	Both	China	6
61	47.5	0.554822	0.426838	0.682968	Local Drifts	Both	China	6
62	52.5	0.539564	0.402925	0.676389	Local Drifts	Both	China	6
63	57.5	0.453345	0.307032	0.599871	Local Drifts	Both	China	6
64	62.5	0.389071	0.231945	0.546444	Local Drifts	Both	China	6
65	67.5	0.370855	0.193016	0.54901	Local Drifts	Both	China	6
66	72.5	0.505841	0.279728	0.732463	Local Drifts	Both	China	6
67	77.5	0.759013	0.425378	1.09376	Local Drifts	Both	China	6
68	82.5	1.04946	0.457192	1.64521	Local Drifts	Both	China	6
69	87.5	1.23626	-0.0706051	2.56022	Local Drifts	Both	China	6
70	92.5	1.88513	-1.57797	5.47008	Local Drifts	Both	China	6
71	97.5	2.30217	-13.4354	20.9008	Local Drifts	Both	China	6
72	1	0.505665	0.147766	0.864843	Net drift	Both	China	6
